# Supplementary material for: l-Alanine methyl ester hydro­chloride monohydrate
Source: Acta Crystallogr Sect E Struct Rep Online. 2011 Feb 9;67(Pt 3):o586. doi: 10.1107/S160053681100420X (PMC3052139; doi:10.1107/S160053681100420X)
Supplement: Supplementary file 1 [file e-67-0o586-sup1.cif]

##############################################################################
###                                                                        ###
###        Electronic paper (Acta Crystallographica Section E)             ###
###                                                                        ###
##############################################################################
#                                                                            #
# This CIF contains the data in a paper accepted for publication in Acta     #
# Crystallographica Section E. It conforms to the requirements of Notes      #
# for Authors for Section E, and has been peer reviewed under the auspices   #
# of the IUCr Commission on Journals.                                        #
#                                                                            #
# Full details of the Crystallographic Information File format               #
# are given in the paper "The Crystallographic Information File (CIF):       #
# a New Standard Archive File for Crystallography" by S. R. Hall, F. H.      #
# Allen and I. D. Brown [Acta Cryst. (1991), A47, 655-685].                  #
#                                                                            #
# The current version of the core CIF dictionary is obtainable from          #
# ftp://ftp.iucr.org/pub/cif_core.dic. The current version number is 2.4.    #
#                                                                            #
# Software is freely available for graphical display of the structure(s) in  #
# this CIF.  For information consult the CIF home page http://www.iucr.org/  #
# cif/home.html                                                              #
#                                                                            #
# This file may be used for bona fide research purposes within the           #
# scientific community so long as proper attribution is given to the journal # 
# article from which it was obtained.                                        #
#                                                                            #
##############################################################################
                                             
data_I
_audit_creation_method     SHELXL-97
_chemical_name_systematic
;
(2R)-1-methoxy-1-oxopropan-2-aminium chloride monohydrate
;
_chemical_name_common
;
L-Alanine methyl ester hydrochloride monohydrate
;
_chemical_formula_moiety     'C4 H10 N O2 +, Cl -, H2 O'
_chemical_formula_sum     'C4 H12 Cl N O3'
_chemical_formula_iupac     'C4 H10 N O2 +, Cl -, H2 O'
_chemical_formula_weight     157.60
_chemical_melting_point     ?
_symmetry_cell_setting     triclinic
_symmetry_space_group_name_H-M     'P 1'
_symmetry_space_group_name_Hall     'P 1'
loop_
    _symmetry_equiv_pos_as_xyz
    'x, y, z'
_cell_length_a     4.9461(4)
_cell_length_b     6.0134(4)
_cell_length_c     6.6853(5)
_cell_angle_alpha     101.833(4)
_cell_angle_beta     93.533(3)
_cell_angle_gamma     92.112(4)
_cell_volume     194.00(2)
_cell_formula_units_Z     1
_cell_measurement_reflns_used     5169
_cell_measurement_theta_min     3.47
_cell_measurement_theta_max     27.48
_cell_measurement_temperature     110(2)
_exptl_crystal_description     plate
_exptl_crystal_colour     colourless
_exptl_crystal_size_max     0.39
_exptl_crystal_size_mid     0.29
_exptl_crystal_size_min     0.12
_exptl_crystal_density_diffrn     1.349
_exptl_crystal_density_meas     ?
_exptl_crystal_density_method     'not measured'
_exptl_crystal_F_000     84
_exptl_absorpt_coefficient_mu     0.437
_exptl_absorpt_correction_type     multi-scan
_exptl_absorpt_process_details     '(TWINABS-2008/4; Sheldrick, 2008<i>a</i>)'
_exptl_absorpt_correction_T_min     0.69
_exptl_absorpt_correction_T_max     0.75
_exptl_special_details
;
;
_diffrn_ambient_temperature     110(2)
_diffrn_radiation_type     MoK\a
_diffrn_radiation_wavelength     0.71073
_diffrn_radiation_source     'rotating anode'
_diffrn_radiation_monochromator     graphite
_diffrn_measurement_device_type     'Nonius KappaCCD'
_diffrn_measurement_method     '\f and \w'
_diffrn_detector_area_resol_mean     ?
_diffrn_reflns_number     11388
_diffrn_reflns_av_R_equivalents     0.0191
_diffrn_reflns_av_sigmaI/netI     0.0143
_diffrn_reflns_theta_min     3.12
_diffrn_reflns_theta_max     27.65
_diffrn_reflns_theta_full     27.65
_diffrn_measured_fraction_theta_max     0.990
_diffrn_measured_fraction_theta_full     0.990
_diffrn_reflns_limit_h_min     -6
_diffrn_reflns_limit_h_max     6
_diffrn_reflns_limit_k_min     -7
_diffrn_reflns_limit_k_max     7
_diffrn_reflns_limit_l_min     -8
_diffrn_reflns_limit_l_max     8
_diffrn_standards_number     ?
_diffrn_standards_interval_count     ?
_diffrn_standards_interval_time     ?
_diffrn_standards_decay_%     ?
_refine_special_details
;
Refinement of <i>F</i>^2^ against ALL reflections. The weighted <i>R</i>-factor
<i>wR</i> and goodness of fit <i>S</i> are based on <i>F</i>^2^, conventional
<i>R</i>-factors <i>R</i> are based on <i>F</i>, with <i>F</i> set to zero for
negative <i>F</i>^2^. The threshold expression of <i>F</i>^2^ >
\s(<i>F</i>^2^) is used only for calculating <i>R</i>-factors(gt) <i>etc</i>.
and is not relevant to the choice of reflections for refinement.
<i>R</i>-factors based on <i>F</i>^2^ are statistically about twice as large
as those based on <i>F</i>, and <i>R</i>- factors based on ALL data will be
even larger.
;
_reflns_number_total     3213
_reflns_number_gt     3180
_reflns_threshold_expression     I>2\s(I)
_refine_ls_structure_factor_coef     Fsqd
_refine_ls_matrix_type     full
_refine_ls_R_factor_all     0.0156
_refine_ls_R_factor_gt     0.0153
_refine_ls_wR_factor_gt     0.0423
_refine_ls_wR_factor_ref     0.0425
_refine_ls_goodness_of_fit_ref     1.047
_refine_ls_restrained_S_all     1.046
_refine_ls_number_reflns     3213
_refine_ls_number_parameters     133
_refine_ls_number_restraints     3
_refine_ls_hydrogen_treatment     refall
_refine_ls_weighting_scheme     calc
_refine_ls_weighting_details
         'calc w=1/[\s^2^(Fo^2^)+(0.0283P)^2^+0.0041P] where P=(Fo^2^+2Fc^2^)/3'
_atom_sites_solution_hydrogens     difmap
_atom_sites_solution_primary     direct
_atom_sites_solution_secondary     difmap
_refine_ls_shift/su_max     0.005
_refine_ls_shift/su_mean     0.000
_refine_diff_density_max     0.198
_refine_diff_density_min     -0.125
_refine_ls_extinction_method     none
_refine_ls_extinction_coef     ?
loop_
    _atom_type_symbol
    _atom_type_description
    _atom_type_scat_dispersion_real
    _atom_type_scat_dispersion_imag
    _atom_type_scat_source
    'C' 'C' 0.0033 0.0016
                         'International Tables Vol C Tables 4.2.6.8 and 6.1.1.4'
    'H' 'H' 0.0000 0.0000
                         'International Tables Vol C Tables 4.2.6.8 and 6.1.1.4'
    'Cl' 'Cl' 0.1484 0.1585
                         'International Tables Vol C Tables 4.2.6.8 and 6.1.1.4'
    'N' 'N' 0.0061 0.0033
                         'International Tables Vol C Tables 4.2.6.8 and 6.1.1.4'
    'O' 'O' 0.0106 0.0060
                         'International Tables Vol C Tables 4.2.6.8 and 6.1.1.4'
_computing_data_collection     'COLLECT (Nonius, 1999)'
_computing_cell_refinement     'PEAKREF (Schreurs, 2008)'
_computing_data_reduction
;<i>Eval15</i> (Schreurs <i>et al.</i>, 2010) and
TWINABS-2008/4 (Sheldrick, 2008<i>a</i>)
;
_computing_structure_solution     'SHELXS97 (Sheldrick, 2008<i>b</i>)'
_computing_structure_refinement     'SHELXL97 (Sheldrick, 2008<i>b</i>)'
_computing_molecular_graphics     'PLATON (Spek, 2009)'
_computing_publication_material     'manual editing of SHELXL CIF file'
loop_
    _atom_site_type_symbol
    _atom_site_label
    _atom_site_fract_x
    _atom_site_fract_y
    _atom_site_fract_z
    _atom_site_U_iso_or_equiv
    _atom_site_adp_type
    _atom_site_calc_flag
    _atom_site_refinement_flags
    _atom_site_occupancy
    _atom_site_disorder_assembly
    _atom_site_disorder_group
    O O1 0.52552(12) 0.30665(9) 0.60201(9) 0.01877(12) Uani d . 1 . .
    O O2 0.74232(12) 0.64013(9) 0.59202(9) 0.01863(12) Uani d . 1 . .
    N N1 0.29086(13) 0.79507(11) 0.43187(9) 0.01456(12) Uani d . 1 . .
    H H1N 0.447(2) 0.8444(16) 0.3859(16) 0.018(2) Uiso d . 1 . .
    H H2N 0.143(2) 0.8271(19) 0.3614(17) 0.021(3) Uiso d . 1 . .
    H H3N 0.284(2) 0.8560(18) 0.5673(18) 0.021(2) Uiso d . 1 . .
    C C1 0.54988(14) 0.50654(11) 0.54561(10) 0.01343(14) Uani d . 1 . .
    C C2 0.30541(15) 0.54425(12) 0.41118(12) 0.01473(14) Uani d . 1 . .
    H H2 0.150(2) 0.4952(16) 0.4556(15) 0.016(2) Uiso d . 1 . .
    C C3 0.3288(2) 0.42892(16) 0.18812(15) 0.02366(18) Uani d . 1 . .
    H H3A 0.171(3) 0.452(2) 0.110(2) 0.047(4) Uiso d . 1 . .
    H H3B 0.494(4) 0.489(3) 0.146(3) 0.060(5) Uiso d . 1 . .
    H H3C 0.331(2) 0.273(2) 0.1796(19) 0.031(3) Uiso d . 1 . .
    C C4 0.75776(19) 0.25176(15) 0.72382(14) 0.02231(18) Uani d . 1 . .
    H H4A 0.909(3) 0.225(2) 0.644(2) 0.040(3) Uiso d . 1 . .
    H H4B 0.695(4) 0.118(3) 0.779(3) 0.064(4) Uiso d . 1 . .
    H H4C 0.819(4) 0.360(3) 0.821(3) 0.052(4) Uiso d . 1 . .
    Cl Cl1 0.793162(15) 0.934964(15) 0.171315(15) 0.01891(5) Uani d . 1 . .
    O O3 0.26844(13) 0.86392(12) 0.85023(9) 0.02491(13) Uani d . 1 . .
    H H1O 0.415(4) 0.880(3) 0.930(3) 0.057(5) Uiso d . 1 . .
    H H2O 0.133(3) 0.878(2) 0.912(2) 0.044(4) Uiso d . 1 . .
loop_
    _atom_site_aniso_label
    _atom_site_aniso_U_11
    _atom_site_aniso_U_22
    _atom_site_aniso_U_33
    _atom_site_aniso_U_12
    _atom_site_aniso_U_13
    _atom_site_aniso_U_23
    O1 0.0167(3) 0.0218(3) 0.0201(3) -0.0007(2) -0.0021(2) 0.0111(2)
    O2 0.0107(3) 0.0205(3) 0.0253(3) 0.0016(2) -0.0013(2) 0.0067(2)
    N1 0.0123(3) 0.0188(3) 0.0132(3) 0.0052(2) 0.0008(2) 0.0038(2)
    C1 0.0107(4) 0.0182(3) 0.0123(3) 0.0038(3) 0.0042(3) 0.0038(3)
    C2 0.0098(3) 0.0180(3) 0.0176(3) 0.0008(2) 0.0007(3) 0.0066(3)
    C3 0.0296(6) 0.0195(3) 0.0186(4) 0.0036(3) -0.0074(4) -0.0013(3)
    C4 0.0195(4) 0.0277(4) 0.0231(4) 0.0026(3) -0.0034(4) 0.0143(3)
    Cl1 0.01091(8) 0.03258(8) 0.01630(8) 0.00378(5) 0.00140(5) 0.01156(6)
    O3 0.0129(3) 0.0475(4) 0.0132(3) 0.0008(3) 0.0011(2) 0.0038(2)
_geom_special_details
;
All e.s.d.'s (except the e.s.d. in the dihedral angle between two l.s. planes)
are estimated using the full covariance matrix. The cell e.s.d.'s are taken
into account individually in the estimation of e.s.d.'s in distances, angles
and torsion angles; correlations between e.s.d.'s in cell parameters are only
used when they are defined by crystal symmetry. An approximate (isotropic)
treatment of cell e.s.d.'s is used for estimating e.s.d.'s involving l.s.
planes.
;
loop_
    _geom_bond_atom_site_label_1
    _geom_bond_atom_site_label_2
    _geom_bond_site_symmetry_2
    _geom_bond_distance
    _geom_bond_publ_flag
    O1 C1 . 1.3351(8) ?
    O1 C4 . 1.4541(10) ?
    O2 C1 . 1.2052(9) ?
    N1 C2 . 1.4909(9) ?
    N1 H1N . 0.909(11) ?
    N1 H2N . 0.895(12) ?
    N1 H3N . 0.908(12) ?
    C1 C2 . 1.5137(10) ?
    C2 C3 . 1.5236(12) ?
    C2 H2 . 0.901(11) ?
    C3 H3A . 0.939(14) ?
    C3 H3B . 0.961(18) ?
    C3 H3C . 0.930(12) ?
    C4 H4A . 0.947(14) ?
    C4 H4B . 1.001(17) ?
    C4 H4C . 0.854(18) ?
    O3 H1O . 0.860(18) ?
    O3 H2O . 0.808(17) ?
loop_
    _geom_angle_atom_site_label_1
    _geom_angle_atom_site_label_2
    _geom_angle_atom_site_label_3
    _geom_angle_site_symmetry_1
    _geom_angle_site_symmetry_3
    _geom_angle
    _geom_angle_publ_flag
    C1 O1 C4 . . 115.00(6) ?
    C2 N1 H1N . . 106.5(6) ?
    C2 N1 H2N . . 110.3(7) ?
    H1N N1 H2N . . 112.5(10) ?
    C2 N1 H3N . . 107.0(7) ?
    H1N N1 H3N . . 110.0(10) ?
    H2N N1 H3N . . 110.2(10) ?
    O2 C1 O1 . . 125.01(7) ?
    O2 C1 C2 . . 123.63(6) ?
    O1 C1 C2 . . 111.36(6) ?
    N1 C2 C1 . . 106.75(6) ?
    N1 C2 C3 . . 110.50(6) ?
    C1 C2 C3 . . 111.57(6) ?
    N1 C2 H2 . . 106.5(6) ?
    C1 C2 H2 . . 111.5(6) ?
    C3 C2 H2 . . 109.9(6) ?
    C2 C3 H3A . . 109.1(9) ?
    C2 C3 H3B . . 107.1(10) ?
    H3A C3 H3B . . 114.5(13) ?
    C2 C3 H3C . . 108.4(8) ?
    H3A C3 H3C . . 105.7(11) ?
    H3B C3 H3C . . 111.9(12) ?
    O1 C4 H4A . . 110.8(9) ?
    O1 C4 H4B . . 105.5(10) ?
    H4A C4 H4B . . 113.8(13) ?
    O1 C4 H4C . . 114.3(11) ?
    H4A C4 H4C . . 102.3(14) ?
    H4B C4 H4C . . 110.4(15) ?
    H1O O3 H2O . . 112.9(15) ?
loop_
    _geom_torsion_atom_site_label_1
    _geom_torsion_atom_site_label_2
    _geom_torsion_atom_site_label_3
    _geom_torsion_atom_site_label_4
    _geom_torsion_site_symmetry_1
    _geom_torsion_site_symmetry_2
    _geom_torsion_site_symmetry_3
    _geom_torsion_site_symmetry_4
    _geom_torsion
    _geom_torsion_publ_flag
    C4 O1 C1 O2 . . . . -1.75(11) ?
    C4 O1 C1 C2 . . . . 177.22(6) ?
    O2 C1 C2 N1 . . . . -25.18(9) ?
    O1 C1 C2 N1 . . . . 155.83(6) ?
    O2 C1 C2 C3 . . . . 95.64(9) ?
    O1 C1 C2 C3 . . . . -83.35(8) ?
loop_
    _geom_hbond_atom_site_label_D
    _geom_hbond_atom_site_label_H
    _geom_hbond_atom_site_label_A
    _geom_hbond_site_symmetry_A
    _geom_hbond_distance_DH
    _geom_hbond_distance_HA
    _geom_hbond_distance_DA
    _geom_hbond_angle_DHA
    N1 H1N Cl1 . 0.909(11) 2.418(11) 3.3007(7) 163.9(9)
    N1 H2N Cl1 1_455 0.895(12) 2.275(12) 3.1665(6) 174.2(10)
    N1 H3N O3 . 0.908(12) 1.888(12) 2.7519(9) 158.2(9)
    O3 H1O Cl1 1_556 0.860(18) 2.364(18) 3.2220(7) 175.1(15)
    O3 H2O Cl1 1_456 0.808(17) 2.470(17) 3.2613(7) 166.9(14)
    C2 H2 O2 1_455 0.901(11) 2.385(10) 3.1302(9) 140.0(8)
data_global
_journal_date_recd_electronic     2011-01-24
_journal_date_accepted     2011-02-03
_journal_name_full     'Acta Crystallographica, Section E'
_journal_year     2011
_journal_volume     67
_journal_issue      3
_journal_page_first     o586
_journal_page_last     o586
_journal_paper_category     QO
_journal_coeditor_code     EZ2229
_publ_contact_author_name     'Martin Lutz'
_publ_contact_author_address
;
Bijvoet Center for Biomolecular Research
Crystal and Structural Chemistry
Faculty of Science
Utrecht University
Padualaan 8
3584 CH Utrecht
The Netherlands
;
_publ_contact_author_email     'm.lutz@uu.nl'
_publ_contact_author_fax     '[+31] 30 2533940'
_publ_contact_author_phone     '[+31] 30 2533902'
_publ_section_title
;
<i>L</i>-Alanine methyl ester hydrochloride monohydrate
;
loop_
    _publ_author_name
    _publ_author_address
    'Lutz, Martin'
;
Bijvoet Center for Biomolecular Research
Crystal and Structural Chemistry
Faculty of Science
Utrecht University
Padualaan 8
3584 CH Utrecht
The Netherlands
;
    'Schouten, Arie'
;
Bijvoet Center for Biomolecular Research
Crystal and Structural Chemistry
Faculty of Science
Utrecht University
Padualaan 8
3584 CH Utrecht
The Netherlands
;
