# Supplementary material for: l-Alanine methyl ester hydro­chloride monohydrate
Source: Acta Crystallogr Sect E Struct Rep Online. 2011 Feb 9;67(Pt 3):o586. doi: 10.1107/S160053681100420X (PMC3052139; doi:10.1107/S160053681100420X)
Supplement: Supplementary file 2 [file e-67-0o586-Isup2.hkl]

# 
# h,k,l, Fc-squared, Fo-squared, sigma(Fo-squared) and status flag 
# 
data_I
_shelx_title ' m087b' 
_shelx_refln_list_code          4 
_shelx_F_calc_maximum       34.20 
_exptl_crystal_F_000        84.00 
_reflns_d_resolution_high  0.7658 
 
loop_ 
 _symmetry_equiv_pos_as_xyz 
 'x, y, z' 
 
_cell_length_a     4.9461 
_cell_length_b     6.0134 
_cell_length_c     6.6853 
_cell_angle_alpha 101.833 
_cell_angle_beta   93.533 
_cell_angle_gamma  92.112 
 
_shelx_F_squared_multiplier     1.000 
 
loop_ 
 _refln_index_h 
 _refln_index_k 
 _refln_index_l 
 _refln_F_squared_calc 
 _refln_F_squared_meas 
 _refln_F_squared_sigma 
 _refln_observed_status 
  -1   0   0       25.33       25.79      0.24 o 
  -1   0   0      208.62      204.83      1.38 o 
   1   0   0      200.94      194.05      1.79 o 
   1   0   0       24.42       24.96      0.19 o 
  -2   0   0       79.09       82.84      0.86 o 
  -2   0   0      651.12      654.10      4.70 o 
   2   0   0       78.87       83.63      0.59 o 
   2   0   0      649.31      654.65      6.38 o 
  -3   0   0        2.58        2.45      0.06 o 
  -3   0   0       21.21       20.52      0.17 o 
   3   0   0        2.66        2.60      0.04 o 
   3   0   0       21.92       20.78      0.22 o 
  -4   0   0      329.92      330.00      2.89 o 
  -4   0   0       40.07       40.30      0.57 o 
   4   0   0      328.31      322.85      4.17 o 
   4   0   0       39.88       40.26      0.36 o 
  -5   0   0       35.61       34.84      0.50 o 
   5   0   0       33.14       32.98      0.51 o 
  -6   0   0       33.08       33.22      0.98 o 
  -6   0   0        4.02        4.03      0.28 o 
   6   0   0       39.52       40.17      1.12 o 
   6   0   0        3.95        4.49      0.27 o 
   6  -1   0        7.92        8.27      0.26 o 
   6  -1   0       65.22       66.70      1.70 o 
  -6   1   0       65.26       66.67      1.17 o 
  -6   1   0        7.93        7.85      0.38 o 
   5  -1   0        4.48        4.42      0.16 o 
   5  -1   0       36.88       37.47      0.58 o 
  -5   1   0        4.32        4.41      0.13 o 
  -5   1   0       35.58       36.35      0.69 o 
   4  -1   0        3.40        3.20      0.06 o 
   4  -1   0       28.02       26.73      0.33 o 
  -4   1   0       27.53       26.05      0.26 o 
  -4   1   0        3.35        3.07      0.08 o 
   3  -1   0       75.99       74.88      0.82 o 
   3  -1   0        9.23        9.12      0.10 o 
  -3   1   0        9.50        9.30      0.14 o 
  -3   1   0       78.28       78.57      0.65 o 
   2  -1   0      427.80      436.18      3.86 o 
   2  -1   0       51.96       54.60      0.50 o 
  -2   1   0      424.28      436.61      3.58 o 
  -2   1   0       51.54       53.24      0.52 o 
   1  -1   0       35.56       40.19      0.34 o 
   1  -1   0        4.32        4.81      0.06 o 
  -1   1   0       34.75       38.90      0.34 o 
  -1   1   0        4.22        4.72      0.06 o 
   0  -1   0      106.91      107.73      0.76 o 
   0  -1   0       12.98       13.14      0.12 o 
   0   1   0       12.36       12.74      0.12 o 
   0   1   0      101.67      101.84      0.80 o 
  -1  -1   0       54.46       54.05      0.50 o 
  -1  -1   0      448.22      423.02      4.11 o 
   1   1   0       55.62       56.82      0.41 o 
   1   1   0      458.04      433.31      6.52 o 
  -2  -1   0      265.15      281.83      2.51 o 
  -2  -1   0       32.20       34.33      0.46 o 
   2   1   0      259.83      271.01      3.55 o 
   2   1   0       31.57       33.94      0.34 o 
  -3  -1   0       43.46       42.89      0.44 o 
   3   1   0       45.08       44.75      0.74 o 
  -4  -1   0       20.89       20.71      0.26 o 
  -4  -1   0        2.53        2.53      0.17 o 
   4   1   0        2.37        2.33      0.08 o 
   4   1   0       19.49       19.64      0.58 o 
  -5  -1   0       70.36       71.80      0.90 o 
  -5  -1   0        8.55        8.81      0.36 o 
   5   1   0        8.88        8.97      0.19 o 
   5   1   0       73.13       71.72      1.77 o 
  -6  -1   0       34.43       34.04      0.66 o 
  -6  -1   0        4.18        3.56      0.25 o 
   6   1   0        4.06        3.84      0.17 o 
   6   1   0       33.44       32.73      0.96 o 
   6  -2   0        3.96        3.88      0.19 o 
   6  -2   0       32.58       32.63      0.62 o 
  -6   2   0        3.84        3.89      0.16 o 
  -6   2   0       31.58       30.44      0.64 o 
   5  -2   0       11.06       11.54      0.26 o 
  -5   2   0       11.31       11.52      0.30 o 
   4  -2   0       15.17       15.01      0.21 o 
   4  -2   0      124.92      124.91      1.30 o 
  -4   2   0      122.59      122.61      1.28 o 
  -4   2   0       14.89       14.91      0.23 o 
   3  -2   0        6.72        6.63      0.11 o 
   3  -2   0        0.81        0.82      0.04 o 
  -3   2   0        5.62        5.54      0.11 o 
  -3   2   0        0.68        0.66      0.04 o 
   2  -2   0        8.31        8.51      0.10 o 
   2  -2   0       68.48       69.26      0.59 o 
  -2   2   0        8.02        8.01      0.11 o 
  -2   2   0       66.04       66.72      0.64 o 
   1  -2   0        6.40        6.01      0.07 o 
   1  -2   0       52.62       50.07      0.42 o 
  -1   2   0       56.20       54.31      0.42 o 
  -1   2   0        6.82        6.45      0.08 o 
   0  -2   0      334.91      319.81      2.41 o 
   0  -2   0       40.67       40.63      0.41 o 
   0   2   0      330.22      317.56      2.41 o 
   0   2   0       40.12       40.01      0.36 o 
  -1  -2   0        7.11        7.41      0.09 o 
  -1  -2   0       58.48       61.52      0.46 o 
   1   2   0       61.74       63.62      0.57 o 
   1   2   0        7.49        7.91      0.10 o 
  -2  -2   0       63.93       59.90      0.45 o 
  -2  -2   0        7.77        7.06      0.16 o 
   2   2   0       64.02       58.83      0.55 o 
   2   2   0        7.78        7.26      0.08 o 
  -3  -2   0        6.39        6.77      0.14 o 
  -3  -2   0       52.59       55.04      0.54 o 
   3   2   0        6.62        6.96      0.09 o 
   3   2   0       54.56       57.24      0.77 o 
  -4  -2   0       26.84       26.94      0.33 o 
  -4  -2   0        3.26        3.36      0.13 o 
   4   2   0        3.28        3.18      0.09 o 
   4   2   0       27.03       27.09      0.51 o 
  -5  -2   0       30.24       30.43      0.45 o 
  -5  -2   0        3.67        3.84      0.24 o 
   5   2   0        3.77        3.76      0.10 o 
   5   2   0       31.07       31.14      0.83 o 
  -6  -2   0       19.61       18.97      0.44 o 
   6   2   0       19.65       18.85      0.63 o 
   6  -3   0        1.62        1.68      0.15 o 
   6  -3   0       13.31       13.77      0.35 o 
  -6   3   0        1.61        1.77      0.13 o 
  -6   3   0       13.25       14.00      0.37 o 
   5  -3   0       33.02       32.46      0.63 o 
   5  -3   0        4.01        3.86      0.18 o 
  -5   3   0        4.16        4.10      0.16 o 
  -5   3   0       34.24       33.13      0.64 o 
   4  -3   0       31.51       29.52      0.47 o 
   4  -3   0        3.83        3.49      0.12 o 
  -4   3   0        3.85        3.70      0.11 o 
  -4   3   0       31.66       29.85      0.43 o 
   3  -3   0       12.61       12.45      0.22 o 
   3  -3   0      103.80      103.64      1.12 o 
  -3   3   0       12.89       12.92      0.20 o 
  -3   3   0      106.11      107.41      1.23 o 
   2  -3   0       65.32       62.90      0.56 o 
  -2   3   0       64.23       60.89      0.66 o 
   1  -3   0      355.79      365.45      2.84 o 
   1  -3   0       43.22       45.07      0.40 o 
  -1   3   0      361.12      374.86      2.67 o 
  -1   3   0       43.86       45.93      0.39 o 
   0  -3   0       25.71       25.70      0.24 o 
   0  -3   0      211.67      215.54      1.76 o 
   0   3   0      208.26      210.57      1.63 o 
   0   3   0       25.30       25.64      0.23 o 
  -1  -3   0       35.98       35.79      0.32 o 
  -1  -3   0      296.21      292.95      2.11 o 
   1   3   0       36.29       36.07      0.31 o 
   1   3   0      298.79      294.75      2.42 o 
  -2  -3   0       66.38       69.94      0.51 o 
  -2  -3   0        8.06        8.29      0.14 o 
   2   3   0        7.80        8.22      0.08 o 
   2   3   0       64.21       66.37      0.64 o 
  -3  -3   0      152.77      144.78      1.13 o 
   3   3   0      154.37      146.78      2.32 o 
  -4  -3   0        9.91       10.16      0.37 o 
  -4  -3   0       81.59       77.76      0.92 o 
   4   3   0        9.66        9.54      0.18 o 
   4   3   0       79.46       77.08      1.82 o 
  -5  -3   0       27.83       29.04      0.44 o 
  -5  -3   0        3.38        3.74      0.23 o 
   5   3   0        3.37        3.25      0.10 o 
   5   3   0       27.77       29.19      0.57 o 
   5  -4   0       27.29       27.78      0.58 o 
  -5   4   0       27.49       28.84      0.58 o 
   4  -4   0       18.20       18.03      0.31 o 
   4  -4   0        1.08        1.10      0.15 o 
  -4   4   0       18.51       18.26      0.33 o 
  -4   4   0        1.12        1.00      0.41 o 
   3  -4   0       93.83       92.87      1.04 o 
   3  -4   0       11.40       11.49      0.21 o 
  -3   4   0       11.54       11.20      0.20 o 
  -3   4   0       95.00       95.23      1.13 o 
   2  -4   0        8.51        8.68      0.17 o 
   2  -4   0       70.08       70.13      0.75 o 
  -2   4   0        8.39        8.32      0.13 o 
  -2   4   0       69.10       69.96      0.76 o 
   1  -4   0       80.83       80.14      0.75 o 
   1  -4   0        9.82        9.69      0.14 o 
  -1   4   0       79.93       79.94      0.69 o 
  -1   4   0        9.71        9.56      0.14 o 
   0  -4   0        2.29        1.88      0.05 o 
   0  -4   0        0.28        0.34      0.02 o 
   0   4   0        0.27        0.27      0.03 o 
   0   4   0        2.24        1.91      0.04 o 
  -1  -4   0      134.94      133.06      1.31 o 
   1   4   0      135.71      133.81      1.36 o 
  -2  -4   0       37.85       37.15      0.33 o 
  -2  -4   0        4.60        4.60      0.09 o 
   2   4   0        4.47        4.61      0.09 o 
   2   4   0       36.75       36.72      0.42 o 
  -3  -4   0        3.96        3.90      0.13 o 
  -3  -4   0       32.57       33.06      0.33 o 
   3   4   0       31.64       32.06      0.48 o 
   3   4   0        3.84        3.76      0.11 o 
  -4  -4   0        2.60        2.02      0.14 o 
  -4  -4   0        0.32        0.28      0.11 o 
   4   4   0        0.37        0.22      0.05 o 
   4   4   0        3.08        2.81      0.19 o 
  -5  -4   0        5.27        5.66      0.30 o 
  -5  -4   0       43.37       43.39      0.84 o 
   5   4   0       43.55       42.70      1.12 o 
   5   4   0        5.29        5.10      0.16 o 
   5  -5   0       22.87       23.49      0.52 o 
   5  -5   0        2.78        2.62      0.14 o 
  -5   5   0       22.45       22.45      0.50 o 
  -5   5   0        2.73        2.86      0.13 o 
   4  -5   0       35.71       35.07      0.54 o 
   4  -5   0        4.34        4.29      0.15 o 
  -4   5   0        4.25        4.23      0.14 o 
  -4   5   0       34.98       34.58      0.54 o 
   3  -5   0        3.89        3.99      0.14 o 
   3  -5   0       32.08       31.37      0.48 o 
  -3   5   0       30.36       29.69      0.40 o 
  -3   5   0        3.69        3.65      0.13 o 
   2  -5   0        2.82        2.55      0.08 o 
  -2   5   0        3.37        2.87      0.12 o 
   1  -5   0       36.96       37.47      0.43 o 
   1  -5   0        4.49        4.71      0.11 o 
  -1   5   0        4.48        4.54      0.11 o 
  -1   5   0       36.84       38.06      0.43 o 
   0  -5   0        1.60        1.62      0.07 o 
   0  -5   0       13.21       14.06      0.19 o 
   0   5   0        1.49        1.60      0.06 o 
   0   5   0       12.29       13.25      0.16 o 
  -1  -5   0        7.77        6.59      0.12 o 
  -1  -5   0        0.94        0.88      0.05 o 
   1   5   0        6.95        6.21      0.12 o 
   1   5   0        0.85        0.76      0.05 o 
  -2  -5   0        1.81        1.83      0.07 o 
  -2  -5   0       14.91       14.74      0.33 o 
   2   5   0       16.02       16.31      0.27 o 
   2   5   0        1.94        1.98      0.08 o 
  -3  -5   0        2.96        3.34      0.12 o 
  -3  -5   0       24.40       23.15      0.49 o 
   3   5   0       24.78       24.62      0.38 o 
   3   5   0        3.01        2.96      0.20 o 
  -4  -5   0        5.25        4.97      0.23 o 
   4   5   0        5.38        5.57      0.29 o 
   4  -6   0        4.46        4.80      0.17 o 
  -4   6   0        4.81        5.15      0.18 o 
   3  -6   0        3.72        3.77      0.14 o 
   3  -6   0       30.58       31.73      0.51 o 
  -3   6   0        3.81        4.03      0.14 o 
  -3   6   0       31.35       33.00      0.51 o 
   2  -6   0        3.22        3.07      0.11 o 
   2  -6   0       26.48       25.72      0.42 o 
  -2   6   0       26.03       25.11      0.39 o 
  -2   6   0        3.16        2.96      0.15 o 
   1  -6   0        0.60        0.50      0.07 o 
   1  -6   0        4.93        5.34      0.12 o 
  -1   6   0        0.62        0.66      0.07 o 
  -1   6   0        5.11        5.82      0.13 o 
   0  -6   0        2.39        2.44      0.09 o 
   0  -6   0       19.70       19.60      0.32 o 
   0   6   0       20.28       20.22      0.32 o 
   0   6   0        2.46        2.67      0.09 o 
  -1  -6   0       40.40       41.39      0.60 o 
   1   6   0       40.76       41.79      0.61 o 
  -2  -6   0       28.33       28.08      0.53 o 
  -2  -6   0        3.44        3.38      0.14 o 
   2   6   0       28.01       27.17      0.44 o 
   2   6   0        3.40        3.31      0.14 o 
  -3  -6   0        0.73        0.73      0.15 o 
  -3  -6   0        6.02        5.61      0.32 o 
   3   6   0        0.71        0.54      0.11 o 
   3   6   0        5.86        5.81      0.21 o 
   2  -7   0       18.54       19.03      0.61 o 
   2  -7   0        2.25        2.46      0.16 o 
  -2   7   0        2.34        2.55      0.16 o 
  -2   7   0       19.37       17.92      0.63 o 
   1  -7   0       25.34       24.97      0.42 o 
  -1   7   0       25.30       25.07      0.51 o 
   0  -7   0        1.38        1.45      0.12 o 
   0  -7   0       11.35       11.81      0.25 o 
   0   7   0       11.57       12.14      0.25 o 
   0   7   0        1.41        1.34      0.08 o 
  -1  -7   0        1.73        1.58      0.12 o 
  -1  -7   0       14.29       14.54      0.35 o 
   1   7   0       14.06       13.83      0.28 o 
   1   7   0        1.71        1.47      0.12 o 
  -2  -7   0        7.13        7.30      0.25 o 
  -2  -7   0        0.87        0.68      0.10 o 
   2   7   0        7.31        7.74      0.19 o 
   2   7   0        0.89        0.89      0.12 o 
   2   7  -1        2.14        2.26      0.10 o 
   2   7  -1        0.26        0.39      0.11 o 
  -2  -7   1        2.33        2.53      0.16 o 
  -2  -7   1        0.28        0.19      0.08 o 
   1   7  -1        1.70        1.74      0.10 o 
   1   7  -1        0.21        0.17      0.09 o 
  -1  -7   1        1.55        1.71      0.14 o 
  -1  -7   1        0.19        0.16      0.08 o 
   0   7  -1        4.68        5.11      0.15 o 
   0   7  -1        0.57        0.65      0.08 o 
   0  -7   1        0.61        0.78      0.11 o 
   0  -7   1        5.01        5.59      0.16 o 
  -1   7  -1        4.81        4.78      0.19 o 
   1  -7   1        4.98        4.89      0.13 o 
  -2   7  -1       17.32       17.25      0.61 o 
  -2   7  -1        1.99        2.24      0.21 o 
   2  -7   1       16.87       17.07      0.33 o 
   2  -7   1        2.05        2.06      0.14 o 
  -3   7  -1        0.36        0.33      0.08 o 
  -3   7  -1        2.97        2.54      0.18 o 
   3  -7   1        3.05        2.88      0.14 o 
   3  -7   1        0.37        0.33      0.12 o 
   3   6  -1        0.89        0.85      0.11 o 
   3   6  -1        7.35        7.90      0.24 o 
  -3  -6   1        7.04        7.48      0.24 o 
  -3  -6   1        0.86        1.09      0.18 o 
   2   6  -1        9.29        9.14      0.19 o 
   2   6  -1        1.13        1.17      0.10 o 
  -2  -6   1        1.14        1.14      0.06 o 
  -2  -6   1        9.38        9.20      0.25 o 
   1   6  -1        2.02        2.12      0.10 o 
  -1  -6   1        2.30        2.46      0.11 o 
   0   6  -1       59.00       57.98      0.75 o 
   0   6  -1        7.17        6.61      0.16 o 
   0  -6   1       59.57       59.02      0.74 o 
   0  -6   1        7.23        6.86      0.16 o 
  -1   6  -1        1.77        1.60      0.08 o 
  -1   6  -1       14.55       14.07      0.23 o 
   1  -6   1        1.69        1.64      0.11 o 
   1  -6   1       13.94       12.86      0.24 o 
  -2   6  -1       17.28       17.79      0.27 o 
  -2   6  -1        2.10        2.09      0.10 o 
   2  -6   1        2.11        2.16      0.08 o 
   2  -6   1       17.39       17.72      0.32 o 
  -3   6  -1        0.57        0.57      0.08 o 
  -3   6  -1        4.70        4.56      0.15 o 
   3  -6   1        4.95        5.00      0.16 o 
   3  -6   1        0.60        0.63      0.06 o 
  -4   6  -1       46.27       46.56      0.71 o 
   4  -6   1       46.53       47.95      0.72 o 
   4   5  -1       27.45       27.02      0.55 o 
  -4  -5   1       27.98       26.96      0.54 o 
   3   5  -1       12.33       12.17      0.22 o 
   3   5  -1        1.50        1.60      0.09 o 
  -3  -5   1        1.54        1.70      0.06 o 
  -3  -5   1       12.68       12.78      0.39 o 
   2   5  -1      142.12      143.15      1.87 o 
   2   5  -1       17.26       17.17      0.24 o 
  -2  -5   1      142.98      143.95      1.32 o 
  -2  -5   1       17.37       17.47      0.28 o 
   1   5  -1       72.94       73.66      0.70 o 
   1   5  -1        8.86        8.93      0.14 o 
  -1  -5   1       71.33       71.03      0.70 o 
  -1  -5   1        8.67        9.06      0.13 o 
   0   5  -1        6.18        5.64      0.10 o 
   0   5  -1       50.87       47.24      0.46 o 
   0  -5   1       50.24       45.95      0.55 o 
   0  -5   1        6.10        5.69      0.11 o 
  -1   5  -1       19.41       20.84      0.26 o 
  -1   5  -1        2.36        2.80      0.14 o 
   1  -5   1        2.39        2.62      0.08 o 
   1  -5   1       19.67       20.89      0.34 o 
  -2   5  -1      150.06      149.23      1.73 o 
   2  -5   1      149.54      148.42      1.42 o 
  -3   5  -1       36.28       35.96      0.54 o 
  -3   5  -1        4.40        4.46      0.14 o 
   3  -5   1       34.71       34.06      0.53 o 
   3  -5   1        4.22        4.12      0.13 o 
  -4   5  -1        2.55        2.54      0.11 o 
  -4   5  -1       20.99       20.69      0.37 o 
   4  -5   1        2.44        2.40      0.11 o 
   4  -5   1       20.08       20.17      0.36 o 
  -5   5  -1        2.41        2.18      0.13 o 
  -5   5  -1        0.29        0.24      0.10 o 
   5  -5   1        0.32        0.37      0.11 o 
   5  -5   1        2.64        2.63      0.13 o 
   5   4  -1        1.32        1.14      0.09 o 
   5   4  -1       10.88       10.07      0.39 o 
  -5  -4   1       11.78       10.62      0.31 o 
  -5  -4   1        1.43        1.47      0.18 o 
   4   4  -1        9.76        9.55      0.17 o 
   4   4  -1       80.35       79.40      1.34 o 
  -4  -4   1       79.45       78.67      0.86 o 
  -4  -4   1        9.65        9.45      0.25 o 
   3   4  -1        0.67        0.70      0.05 o 
   3   4  -1        5.54        5.30      0.16 o 
  -3  -4   1        0.61        0.60      0.07 o 
  -3  -4   1        5.01        4.41      0.09 o 
   2   4  -1       44.33       45.05      0.48 o 
   2   4  -1        5.38        5.55      0.09 o 
  -2  -4   1       42.66       44.03      0.41 o 
  -2  -4   1        5.18        5.31      0.09 o 
   1   4  -1       62.01       60.90      0.60 o 
  -1  -4   1       64.58       64.10      0.61 o 
   0   4  -1       27.37       28.56      0.31 o 
   0   4  -1      225.35      234.14      2.08 o 
   0  -4   1      223.43      231.03      2.08 o 
   0  -4   1       27.14       28.02      0.29 o 
  -1   4  -1        4.40        4.53      0.10 o 
  -1   4  -1        0.54        0.57      0.04 o 
   1  -4   1        0.60        0.59      0.03 o 
   1  -4   1        4.95        4.85      0.10 o 
  -2   4  -1       28.84       28.45      0.40 o 
  -2   4  -1        3.50        3.43      0.08 o 
   2  -4   1       28.04       28.64      0.32 o 
   2  -4   1        3.41        3.45      0.10 o 
  -3   4  -1       51.22       50.01      0.67 o 
  -3   4  -1        6.23        6.22      0.14 o 
   3  -4   1        6.55        6.36      0.15 o 
   3  -4   1       54.00       52.88      0.62 o 
  -4   4  -1       76.47       76.76      1.33 o 
   4  -4   1       76.28       75.52      1.11 o 
  -5   4  -1       13.29       14.22      0.38 o 
   5  -4   1       14.02       14.85      0.38 o 
   5   3  -1        3.11        3.07      0.10 o 
  -5  -3   1       24.50       23.43      0.32 o 
   4   3  -1        0.15        0.10      0.03 o 
   4   3  -1        1.24        1.27      0.09 o 
  -4  -3   1        0.95        0.96      0.05 o 
  -4  -3   1        0.12        0.14      0.07 o 
   3   3  -1       32.07       30.98      0.57 o 
  -3  -3   1       33.02       31.71      0.33 o 
   2   3  -1        4.30        4.30      0.04 o 
   2   3  -1       35.43       33.91      0.47 o 
  -2  -3   1        4.17        4.02      0.09 o 
  -2  -3   1       34.36       34.08      0.24 o 
   1   3  -1       30.58       30.12      0.28 o 
   1   3  -1        3.72        3.65      0.06 o 
  -1  -3   1        3.82        3.80      0.05 o 
  -1  -3   1       31.43       31.19      0.27 o 
   0   3  -1        3.67        4.06      0.05 o 
   0   3  -1        0.45        0.47      0.02 o 
   0  -3   1        0.42        0.44      0.02 o 
   0  -3   1        3.42        3.96      0.06 o 
  -1   3  -1      249.54      260.11      2.14 o 
  -1   3  -1       30.32       31.44      0.29 o 
   1  -3   1      254.19      263.37      2.18 o 
   1  -3   1       30.87       32.25      0.27 o 
  -2   3  -1       50.11       49.34      0.47 o 
   2  -3   1       48.32       46.17      0.44 o 
  -3   3  -1       89.03       88.53      1.08 o 
  -3   3  -1       10.82       10.77      0.18 o 
   3  -3   1       11.08       10.88      0.20 o 
   3  -3   1       91.22       91.74      0.99 o 
  -4   3  -1        2.05        2.27      0.11 o 
  -4   3  -1       16.88       17.15      0.29 o 
   4  -3   1       16.17       16.70      0.26 o 
   4  -3   1        1.97        1.91      0.09 o 
  -5   3  -1        8.82        8.48      0.24 o 
  -5   3  -1       72.58       71.43      1.24 o 
   5  -3   1       74.22       72.09      1.23 o 
   5  -3   1        9.01        8.63      0.25 o 
   6   2  -1       24.78       25.88      0.79 o 
  -6  -2   1       24.84       25.14      0.52 o 
   5   2  -1        4.30        4.20      0.13 o 
   5   2  -1       35.41       35.49      1.00 o 
  -5  -2   1       37.09       37.38      0.52 o 
  -5  -2   1        4.50        4.62      0.24 o 
   4   2  -1       12.70       12.31      0.18 o 
   4   2  -1      104.55      101.55      1.67 o 
  -4  -2   1      104.33      102.75      1.06 o 
  -4  -2   1       12.67       12.15      0.28 o 
   3   2  -1        7.53        8.19      0.11 o 
   3   2  -1       61.99       66.17      0.93 o 
  -3  -2   1        7.80        8.17      0.16 o 
  -3  -2   1       64.23       70.97      0.66 o 
   2   2  -1      302.11      302.50      4.83 o 
   2   2  -1       36.69       37.97      0.35 o 
  -2  -2   1      301.84      313.22      2.35 o 
  -2  -2   1       36.66       37.40      0.52 o 
   1   2  -1      252.02      253.66      2.11 o 
   1   2  -1       30.61       32.03      0.24 o 
  -1  -2   1      253.96      262.47      1.86 o 
  -1  -2   1       30.84       31.91      0.30 o 
   0   2  -1       78.78       82.01      0.68 o 
   0   2  -1      648.60      652.15      6.99 o 
   0  -2   1      644.92      650.45      5.76 o 
   0  -2   1       78.34       81.56      0.63 o 
  -1   2  -1      218.08      214.68      1.75 o 
  -1   2  -1       26.49       25.90      0.22 o 
   1  -2   1      219.14      213.84      1.78 o 
   1  -2   1       26.62       26.18      0.24 o 
  -2   2  -1      361.53      375.13      3.04 o 
  -2   2  -1       43.91       45.14      0.41 o 
   2  -2   1      358.66      368.53      3.10 o 
   2  -2   1       43.57       45.02      0.37 o 
  -3   2  -1       16.28       16.56      0.22 o 
  -3   2  -1      134.02      137.56      1.36 o 
   3  -2   1       16.02       16.54      0.25 o 
   3  -2   1      131.88      135.03      1.19 o 
  -4   2  -1        5.50        5.27      0.12 o 
  -4   2  -1       45.27       44.54      0.50 o 
   4  -2   1       43.67       42.96      0.53 o 
   4  -2   1        5.31        5.24      0.10 o 
  -5   2  -1       46.13       44.65      0.82 o 
   5  -2   1       45.58       44.81      0.72 o 
  -6   2  -1        2.84        3.17      0.14 o 
  -6   2  -1       23.41       26.25      0.57 o 
   6  -2   1       22.53       24.31      0.52 o 
   6  -2   1        2.74        2.78      0.16 o 
   6   1  -1        1.19        1.14      0.13 o 
   6   1  -1        9.78        9.80      0.43 o 
  -6  -1   1       10.01       10.24      0.28 o 
  -6  -1   1        1.22        1.27      0.17 o 
   5   1  -1        8.01        8.27      0.18 o 
   5   1  -1       65.97       66.15      1.67 o 
  -5  -1   1       66.53       68.26      0.91 o 
  -5  -1   1        8.08        8.03      0.34 o 
   4   1  -1        5.57        5.57      0.10 o 
   4   1  -1       45.86       43.85      1.12 o 
  -4  -1   1       45.33       44.14      0.57 o 
  -4  -1   1        5.51        5.24      0.23 o 
   3   1  -1      187.60      186.52      2.46 o 
  -3  -1   1      187.09      186.40      1.68 o 
   2   1  -1        3.61        3.98      0.04 o 
   2   1  -1       29.77       31.56      0.35 o 
  -2  -1   1       27.08       28.76      0.30 o 
  -2  -1   1        3.29        3.56      0.04 o 
   1   1  -1       93.35       91.25      0.70 o 
   1   1  -1      768.43      717.87     15.10 o 
  -1  -1   1      774.18      712.26      6.85 o 
  -1  -1   1       94.03       90.90      0.81 o 
   0   1  -1      135.62      146.75      1.10 o 
   0   1  -1       16.47       18.00      0.16 o 
   0  -1   1       15.83       17.35      0.16 o 
   0  -1   1      130.26      141.52      1.19 o 
  -1   1  -1       57.77       58.53      0.50 o 
  -1   1  -1      475.56      459.41      3.46 o 
   1  -1   1       57.89       58.89      0.50 o 
   1  -1   1      476.60      449.16      3.71 o 
  -2   1  -1       59.96       64.93      0.56 o 
  -2   1  -1        7.28        7.85      0.11 o 
   2  -1   1        7.04        7.74      0.09 o 
   2  -1   1       57.89       62.97      0.55 o 
  -3   1  -1       30.76       31.79      0.47 o 
  -3   1  -1      253.19      260.72      2.54 o 
   3  -1   1      257.31      266.07      2.41 o 
   3  -1   1       31.25       32.45      0.30 o 
  -4   1  -1        4.45        4.18      0.09 o 
  -4   1  -1       36.66       35.51      0.42 o 
   4  -1   1        4.24        3.93      0.07 o 
   4  -1   1       34.90       33.42      0.42 o 
  -5   1  -1        5.13        5.31      0.15 o 
  -5   1  -1       42.20       43.07      0.80 o 
   5  -1   1       42.61       43.96      0.67 o 
   5  -1   1        5.17        4.84      0.16 o 
  -6   1  -1        0.30        0.20      0.12 o 
  -6   1  -1        0.04        0.02      0.15 o 
   6  -1   1        0.05        0.01      0.13 o 
   6  -1   1        0.43        0.54      0.07 o 
   6   0  -1       58.47       58.31      1.53 o 
  -6   0   1       57.61       58.53      1.53 o 
   5   0  -1       36.31       37.62      0.54 o 
  -5   0   1       33.94       34.54      0.52 o 
   4   0  -1        1.42        1.39      0.04 o 
   4   0  -1       11.70       11.39      0.20 o 
  -4   0   1        1.34        1.36      0.05 o 
  -4   0   1       11.03       10.77      0.12 o 
   3   0  -1        3.21        3.10      0.04 o 
   3   0  -1       26.41       25.43      0.26 o 
  -3   0   1       26.89       26.43      0.24 o 
  -3   0   1        3.27        3.19      0.06 o 
   2   0  -1       20.64       21.61      0.18 o 
   2   0  -1      169.92      174.13      1.35 o 
  -2   0   1      167.31      173.30      1.35 o 
  -2   0   1       20.33       20.96      0.18 o 
   1   0  -1      236.88      217.48      1.76 o 
   1   0  -1       28.76       27.48      0.21 o 
  -1   0   1       27.89       26.48      0.23 o 
  -1   0   1      229.49      214.31      1.78 o 
   0   0  -1      217.55      187.41      1.68 o 
   0   0   1      225.30      193.63      1.68 o 
  -1   0  -1       10.44       11.23      0.10 o 
  -1   0  -1       85.91       91.73      0.73 o 
   1   0   1       10.72       11.53      0.12 o 
   1   0   1       88.28       94.55      0.73 o 
  -2   0  -1      111.79      107.01      0.80 o 
  -2   0  -1       13.58       12.65      0.12 o 
   2   0   1      114.05      108.10      0.81 o 
   2   0   1       13.85       13.24      0.13 o 
  -3   0  -1       34.34       34.52      0.28 o 
  -3   0  -1        4.17        4.14      0.06 o 
   3   0   1       32.40       32.75      0.31 o 
   3   0   1        3.94        3.92      0.06 o 
  -4   0  -1        9.50        9.72      0.13 o 
  -4   0  -1       78.15       78.37      0.80 o 
   4   0   1       82.05       82.37      0.85 o 
   4   0   1        9.96        9.96      0.14 o 
  -5   0  -1      104.00      101.53      1.34 o 
   5   0   1      104.51      102.97      1.38 o 
  -6   0  -1       30.08       31.21      0.98 o 
   6   0   1       31.09       33.09      0.93 o 
   6   0   1        3.78        3.69      0.24 o 
   6  -1  -1        1.38        1.32      0.13 o 
   6  -1  -1       11.38       10.38      0.45 o 
  -6   1   1       11.86       11.94      0.32 o 
  -6   1   1        1.44        1.62      0.10 o 
   5  -1  -1       61.84       61.87      0.90 o 
   5  -1  -1        7.51        7.55      0.23 o 
  -5   1   1        7.73        8.00      0.19 o 
  -5   1   1       63.70       63.77      0.91 o 
   4  -1  -1       99.34       97.29      1.03 o 
   4  -1  -1       12.07       11.72      0.15 o 
  -4   1   1       98.82       97.52      0.91 o 
  -4   1   1       12.00       11.80      0.18 o 
   3  -1  -1       42.64       40.66      0.59 o 
   3  -1  -1        5.18        5.00      0.09 o 
  -3   1   1        5.22        5.06      0.10 o 
  -3   1   1       42.96       41.67      0.37 o 
   2  -1  -1       12.26       12.00      0.13 o 
   2  -1  -1      100.87       97.94      1.01 o 
  -2   1   1      104.14      102.25      0.85 o 
  -2   1   1       12.64       12.33      0.13 o 
   1  -1  -1      106.94      110.43      0.92 o 
   1  -1  -1      880.37      874.89     13.60 o 
  -1   1   1      107.57      110.96      0.93 o 
  -1   1   1      885.68      923.07     18.93 o 
   0  -1  -1       83.25       82.26      0.74 o 
   0  -1  -1      685.48      660.17     13.76 o 
   0   1   1      679.87      634.87      9.82 o 
   0   1   1       82.59       81.77      0.68 o 
  -1  -1  -1      273.28      274.38      1.77 o 
  -1  -1  -1       33.19       34.59      0.32 o 
   1   1   1       33.03       34.60      0.26 o 
   1   1   1      271.91      267.06      2.22 o 
  -2  -1  -1       88.89       92.04      0.70 o 
  -2  -1  -1       10.80       11.18      0.13 o 
   2   1   1       89.43       90.04      0.83 o 
   2   1   1       10.86       11.28      0.10 o 
  -3  -1  -1      264.16      260.24      2.18 o 
   3   1   1      264.93      258.66      2.54 o 
  -4  -1  -1      101.94      104.06      0.97 o 
  -4  -1  -1       12.38       12.53      0.28 o 
   4   1   1       99.84      101.33      0.95 o 
   4   1   1       12.13       12.27      0.26 o 
  -5  -1  -1       22.87       22.92      0.35 o 
  -5  -1  -1        2.78        2.66      0.20 o 
   5   1   1        2.66        2.44      0.10 o 
   5   1   1       21.92       21.26      0.66 o 
  -6  -1  -1       18.22       18.24      0.44 o 
  -6  -1  -1        2.21        2.19      0.21 o 
   6   1   1        2.18        1.88      0.14 o 
   6   1   1       17.92       18.72      0.61 o 
   6  -2  -1       35.09       35.73      0.68 o 
   6  -2  -1        4.26        4.35      0.20 o 
  -6   2   1        4.24        4.26      0.17 o 
  -6   2   1       34.90       34.87      0.69 o 
   5  -2  -1       26.56       25.95      0.47 o 
  -5   2   1       26.99       26.31      0.52 o 
   4  -2  -1       37.68       37.22      0.47 o 
   4  -2  -1        4.58        4.59      0.10 o 
  -4   2   1       38.62       37.60      0.43 o 
  -4   2   1        4.69        4.84      0.11 o 
   3  -2  -1       21.81       21.52      0.27 o 
   3  -2  -1      179.52      175.46      1.80 o 
  -3   2   1      181.63      178.92      1.60 o 
  -3   2   1       22.06       21.86      0.24 o 
   2  -2  -1      191.01      192.62      1.61 o 
   2  -2  -1       23.20       23.66      0.22 o 
  -2   2   1      188.86      193.19      1.50 o 
  -2   2   1       22.94       22.78      0.24 o 
   1  -2  -1      100.00       98.93      0.84 o 
   1  -2  -1       12.15       12.14      0.14 o 
  -1   2   1      100.26      100.91      0.74 o 
  -1   2   1       12.18       12.00      0.14 o 
   0  -2  -1      189.33      186.86      1.44 o 
   0  -2  -1       23.00       22.81      0.25 o 
   0   2   1      190.20      188.14      1.67 o 
   0   2   1       23.10       23.21      0.27 o 
  -1  -2  -1       30.72       31.66      0.30 o 
  -1  -2  -1      252.91      260.50      1.87 o 
   1   2   1       30.60       32.08      0.27 o 
   1   2   1      251.89      256.98      2.13 o 
  -2  -2  -1       67.08       70.88      0.50 o 
  -2  -2  -1        8.15        8.39      0.12 o 
   2   2   1        7.99        8.45      0.09 o 
   2   2   1       65.75       69.05      0.60 o 
  -3  -2  -1       43.88       43.32      0.37 o 
  -3  -2  -1        5.33        5.13      0.13 o 
   3   2   1        5.20        4.97      0.09 o 
   3   2   1       42.80       41.14      0.58 o 
  -4  -2  -1        2.45        2.53      0.12 o 
  -4  -2  -1       20.21       20.26      0.40 o 
   4   2   1        2.49        2.44      0.08 o 
   4   2   1       20.50       20.80      0.42 o 
  -5  -2  -1       30.48       31.57      0.47 o 
  -5  -2  -1        3.70        3.84      0.21 o 
   5   2   1       36.90       37.23      0.70 o 
   5   2   1        3.63        3.75      0.12 o 
   5  -3  -1       21.75       22.37      0.47 o 
   5  -3  -1        2.64        2.84      0.16 o 
  -5   3   1       21.42       22.01      0.47 o 
  -5   3   1        2.60        2.71      0.14 o 
   4  -3  -1       41.59       42.27      0.61 o 
   4  -3  -1        5.05        4.69      0.14 o 
  -4   3   1       40.11       40.66      0.56 o 
  -4   3   1        4.87        5.02      0.12 o 
   3  -3  -1       21.93       22.32      0.32 o 
   3  -3  -1        2.66        2.69      0.10 o 
  -3   3   1        2.55        2.71      0.08 o 
  -3   3   1       21.00       21.52      0.27 o 
   2  -3  -1       26.48       28.05      0.33 o 
  -2   3   1       25.07       26.42      0.28 o 
   1  -3  -1        2.89        2.63      0.06 o 
   1  -3  -1       23.78       21.94      0.20 o 
  -1   3   1       22.93       21.44      0.21 o 
  -1   3   1        2.79        2.55      0.06 o 
   0  -3  -1        0.42        0.45      0.02 o 
   0  -3  -1        3.45        3.87      0.05 o 
   0   3   1        0.34        0.43      0.03 o 
   0   3   1        2.75        3.16      0.06 o 
  -1  -3  -1       24.13       24.46      0.22 o 
  -1  -3  -1        2.93        2.95      0.04 o 
   1   3   1        3.08        3.09      0.06 o 
   1   3   1       25.35       25.13      0.24 o 
  -2  -3  -1        9.67        9.93      0.09 o 
  -2  -3  -1        1.18        1.25      0.03 o 
   2   3   1        1.21        1.25      0.03 o 
   2   3   1        9.97       10.35      0.13 o 
  -3  -3  -1       17.51       18.13      0.16 o 
   3   3   1       17.80       19.44      0.35 o 
  -4  -3  -1       16.62       15.42      0.45 o 
  -4  -3  -1        2.02        1.93      0.16 o 
   4   3   1        2.15        2.10      0.07 o 
   4   3   1       17.68       17.37      0.49 o 
  -5  -3  -1        2.33        2.39      0.18 o 
  -5  -3  -1       19.21       18.45      0.34 o 
   5   3   1       19.86       19.00      0.41 o 
   5   3   1        2.41        2.10      0.11 o 
   5  -4  -1       44.82       44.61      0.85 o 
  -5   4   1       45.55       45.11      0.83 o 
   4  -4  -1       19.45       19.12      0.51 o 
  -4   4   1       18.30       18.51      0.33 o 
  -4   4   1        2.22        2.15      0.46 o 
   3  -4  -1       30.81       30.69      0.44 o 
   3  -4  -1        3.74        3.84      0.12 o 
  -3   4   1       31.84       31.76      0.38 o 
  -3   4   1        3.87        4.09      0.11 o 
   2  -4  -1        6.48        6.54      0.14 o 
   2  -4  -1        0.79        0.86      0.06 o 
  -2   4   1        6.45        6.60      0.10 o 
  -2   4   1        0.78        0.76      0.05 o 
   1  -4  -1      120.44      120.39      1.11 o 
   1  -4  -1       14.63       14.53      0.23 o 
  -1   4   1       14.87       15.05      0.22 o 
  -1   4   1      122.48      123.80      1.11 o 
   0  -4  -1        6.38        6.51      0.10 o 
   0  -4  -1       52.57       52.59      0.46 o 
   0   4   1        6.21        6.06      0.13 o 
   0   4   1       51.14       51.15      0.51 o 
  -1  -4  -1       33.29       33.64      0.34 o 
   1   4   1       33.67       33.60      0.35 o 
  -2  -4  -1        3.25        3.24      0.07 o 
  -2  -4  -1       26.76       26.06      0.27 o 
   2   4   1       27.42       26.47      0.29 o 
   2   4   1        3.33        3.18      0.09 o 
  -3  -4  -1        8.10        7.92      0.18 o 
  -3  -4  -1       66.67       64.77      0.89 o 
   3   4   1        8.13        7.93      0.15 o 
   3   4   1       66.94       65.74      1.08 o 
  -4  -4  -1       30.62       30.06      0.57 o 
  -4  -4  -1        3.72        3.91      0.23 o 
   4   4   1       29.77       29.23      0.83 o 
   4   4   1        3.62        3.47      0.11 o 
  -5  -4  -1        5.37        5.30      0.23 o 
  -5  -4  -1        0.65        0.64      0.14 o 
   5   4   1        0.64        0.57      0.09 o 
   5   4   1        5.28        5.11      0.30 o 
   4  -5  -1        3.45        3.29      0.14 o 
   4  -5  -1       28.40       28.53      0.59 o 
  -4   5   1        3.63        3.31      0.13 o 
  -4   5   1       29.89       30.01      0.48 o 
   3  -5  -1      100.99      100.47      1.35 o 
   3  -5  -1       12.27       11.86      0.24 o 
  -3   5   1      100.97      100.71      1.35 o 
  -3   5   1       12.26       12.07      0.24 o 
   2  -5  -1       15.25       15.32      0.27 o 
  -2   5   1       11.27       11.39      0.31 o 
   1  -5  -1        7.12        7.07      0.17 o 
   1  -5  -1       58.63       56.55      0.63 o 
  -1   5   1       58.19       56.75      0.77 o 
  -1   5   1        7.07        7.14      0.18 o 
   0  -5  -1       29.69       29.96      0.33 o 
   0  -5  -1        3.61        3.60      0.07 o 
   0   5   1       31.14       31.38      0.37 o 
   0   5   1        3.78        3.98      0.09 o 
  -1  -5  -1      153.61      155.07      1.74 o 
  -1  -5  -1       18.66       18.43      0.28 o 
   1   5   1      153.14      152.05      1.78 o 
   1   5   1       18.60       18.22      0.24 o 
  -2  -5  -1        1.59        1.56      0.09 o 
  -2  -5  -1       13.13       13.17      0.29 o 
   2   5   1        1.53        1.46      0.08 o 
   2   5   1       12.56       12.75      0.24 o 
  -3  -5  -1        2.77        2.81      0.11 o 
  -3  -5  -1       22.78       23.12      0.51 o 
   3   5   1        2.71        2.42      0.13 o 
   3   5   1       22.31       23.10      0.45 o 
  -4  -5  -1        8.21        7.88      0.30 o 
   4   5   1        8.49        8.38      0.37 o 
   4  -6  -1       19.71       19.03      0.36 o 
  -4   6   1       18.88       18.05      0.35 o 
   3  -6  -1        2.12        1.99      0.11 o 
   3  -6  -1        0.26        0.36      0.08 o 
  -3   6   1        0.23        0.34      0.08 o 
  -3   6   1        1.85        1.86      0.14 o 
   2  -6  -1        9.33        9.20      0.21 o 
   2  -6  -1        1.13        1.03      0.08 o 
  -2   6   1        1.15        1.12      0.10 o 
  -2   6   1        9.48        9.31      0.25 o 
   1  -6  -1       16.21       16.12      0.24 o 
   1  -6  -1        1.97        1.84      0.13 o 
  -1   6   1       15.87       15.97      0.27 o 
  -1   6   1        1.93        1.88      0.08 o 
   0  -6  -1       10.31        9.79      0.21 o 
   0  -6  -1        1.25        1.35      0.11 o 
   0   6   1        9.77        9.34      0.20 o 
   0   6   1        1.19        1.39      0.07 o 
  -1  -6  -1        2.74        2.55      0.11 o 
   1   6   1        2.53        2.39      0.11 o 
  -2  -6  -1        1.69        1.89      0.12 o 
  -2  -6  -1       13.92       14.44      0.33 o 
   2   6   1        1.76        1.86      0.10 o 
   2   6   1       14.50       14.97      0.28 o 
  -3  -6  -1        0.34        0.43      0.16 o 
  -3  -6  -1        2.76        3.00      0.18 o 
   3   6   1        0.31        0.43      0.08 o 
   3   6   1        2.59        2.91      0.13 o 
   2  -7  -1        0.39        0.37      0.11 o 
   2  -7  -1        0.05        0.19      0.17 o 
  -2   7   1        0.52        0.36      0.16 o 
   1  -7  -1       10.99       10.64      0.24 o 
  -1   7   1       10.68       10.28      0.31 o 
   0  -7  -1        5.46        5.77      0.18 o 
   0  -7  -1        0.66        0.74      0.11 o 
   0   7   1        5.93        6.43      0.18 o 
   0   7   1        0.72        0.90      0.09 o 
  -1  -7  -1        1.97        2.02      0.14 o 
  -1  -7  -1       16.19       15.98      0.37 o 
   1   7   1       16.02       16.09      0.31 o 
   1   7   1        1.95        1.85      0.10 o 
   2   7  -2       14.28       15.07      0.35 o 
   2   7  -2        1.73        1.61      0.13 o 
  -2  -7   2       14.35       15.21      0.37 o 
  -2  -7   2        1.74        1.52      0.11 o 
   1   7  -2        3.61        3.78      0.17 o 
   1   7  -2       29.71       30.91      0.61 o 
  -1  -7   2        3.58        3.73      0.13 o 
  -1  -7   2       29.43       30.57      0.60 o 
   0   7  -2       11.55       11.58      0.24 o 
   0   7  -2        1.40        1.47      0.09 o 
   0  -7   2        1.38        1.44      0.09 o 
   0  -7   2       11.36       10.93      0.24 o 
  -1   7  -2       35.63       36.11      0.68 o 
   1  -7   2       35.21       34.49      0.53 o 
  -2   7  -2        8.56        8.33      0.26 o 
  -2   7  -2        1.04        0.96      0.11 o 
   2  -7   2        8.10        8.07      0.26 o 
  -3   7  -2       19.09       19.70      0.48 o 
  -3   7  -2        2.32        2.21      0.13 o 
   3  -7   2       18.82       19.53      0.37 o 
   3  -7   2        2.29        2.21      0.17 o 
   3   6  -2        0.72        0.63      0.10 o 
   3   6  -2        5.89        5.90      0.32 o 
  -3  -6   2        6.20        6.00      0.21 o 
  -3  -6   2        0.75        0.76      0.09 o 
   2   6  -2        3.00        3.10      0.14 o 
   2   6  -2       24.70       25.56      0.40 o 
  -2  -6   2        2.97        3.22      0.11 o 
  -2  -6   2       24.44       24.73      0.45 o 
   1   6  -2        7.05        6.61      0.16 o 
  -1  -6   2        6.78        6.43      0.13 o 
   0   6  -2        0.91        0.95      0.08 o 
   0   6  -2        7.52        8.82      0.18 o 
   0  -6   2        7.41        8.51      0.15 o 
   0  -6   2        0.90        1.09      0.08 o 
  -1   6  -2       10.15        9.26      0.20 o 
  -1   6  -2        1.23        0.99      0.06 o 
   1  -6   2       10.79        9.89      0.20 o 
   1  -6   2        1.31        1.24      0.06 o 
  -2   6  -2        3.52        3.88      0.13 o 
  -2   6  -2       28.99       30.79      0.41 o 
   2  -6   2        3.54        3.53      0.10 o 
   2  -6   2       29.16       31.22      0.49 o 
  -3   6  -2        9.57        9.62      0.22 o 
  -3   6  -2        1.16        1.18      0.09 o 
   3  -6   2        9.23        9.32      0.22 o 
   3  -6   2        1.12        1.11      0.09 o 
  -4   6  -2        5.97        5.96      0.19 o 
   4  -6   2        6.49        6.25      0.19 o 
   4   5  -2       10.68       10.80      0.29 o 
  -4  -5   2       10.71       10.39      0.24 o 
   3   5  -2       24.84       24.86      0.37 o 
   3   5  -2        3.02        2.87      0.17 o 
  -3  -5   2       23.68       23.68      0.38 o 
  -3  -5   2        2.88        2.94      0.09 o 
   2   5  -2        7.67        7.62      0.16 o 
   2   5  -2        0.93        0.80      0.04 o 
  -2  -5   2        1.00        1.00      0.06 o 
  -2  -5   2        8.26        8.07      0.16 o 
   1   5  -2        4.55        4.46      0.08 o 
   1   5  -2       37.46       38.10      0.39 o 
  -1  -5   2       38.57       38.63      0.41 o 
  -1  -5   2        4.68        4.76      0.10 o 
   0   5  -2        2.12        1.98      0.08 o 
   0   5  -2       17.41       17.62      0.23 o 
   0  -5   2       17.87       17.55      0.23 o 
   0  -5   2        2.17        2.20      0.05 o 
  -1   5  -2       29.03       27.53      0.39 o 
  -1   5  -2        3.53        3.30      0.08 o 
   1  -5   2       28.61       27.52      0.43 o 
   1  -5   2        3.48        3.44      0.08 o 
  -2   5  -2       12.11       10.88      0.21 o 
   2  -5   2       13.41       12.01      0.20 o 
  -3   5  -2        9.55        9.86      0.21 o 
  -3   5  -2       78.64       77.80      1.08 o 
   3  -5   2        9.73        9.91      0.21 o 
   3  -5   2       80.08       78.49      1.07 o 
  -4   5  -2       25.34       27.07      0.45 o 
  -4   5  -2        3.08        3.27      0.13 o 
   4  -5   2       25.53       26.82      0.44 o 
   4  -5   2        3.10        3.16      0.13 o 
   5   4  -2        1.67        1.88      0.19 o 
   5   4  -2        0.20        0.30      0.10 o 
  -5  -4   2        0.21        0.39      0.13 o 
  -5  -4   2        1.70        1.86      0.11 o 
   4   4  -2        4.31        4.12      0.10 o 
   4   4  -2       35.48       35.85      0.67 o 
  -4  -4   2       35.93       36.08      0.44 o 
  -4  -4   2        4.36        4.24      0.17 o 
   3   4  -2        5.58        5.49      0.09 o 
   3   4  -2       45.95       44.73      0.81 o 
  -3  -4   2       47.60       47.84      0.60 o 
  -3  -4   2        5.78        5.49      0.18 o 
   2   4  -2       28.58       28.89      0.29 o 
   2   4  -2      235.29      234.88      2.60 o 
  -2  -4   2      234.71      234.74      2.08 o 
  -2  -4   2       28.51       28.45      0.33 o 
   1   4  -2       41.08       38.54      0.38 o 
  -1  -4   2       39.77       37.07      0.39 o 
   0   4  -2       13.29       12.59      0.17 o 
   0   4  -2      109.44      108.08      0.85 o 
   0  -4   2      109.69      107.29      1.01 o 
   0  -4   2       13.32       12.88      0.15 o 
  -1   4  -2        9.18        8.93      0.12 o 
  -1   4  -2       75.56       75.39      0.90 o 
   1  -4   2        9.20        9.28      0.12 o 
   1  -4   2       75.72       76.25      0.74 o 
  -2   4  -2      213.19      215.33      2.41 o 
  -2   4  -2       25.89       25.53      0.37 o 
   2  -4   2       25.76       26.21      0.28 o 
   2  -4   2      212.05      212.61      2.15 o 
  -3   4  -2       59.04       57.00      0.72 o 
  -3   4  -2        7.17        6.98      0.15 o 
   3  -4   2        6.83        6.32      0.12 o 
   3  -4   2       56.17       53.82      0.66 o 
  -4   4  -2        3.32        3.13      0.21 o 
  -4   4  -2       29.65       30.23      0.49 o 
   4  -4   2       27.67       30.43      1.33 o 
   4  -4   2        3.36        3.65      0.22 o 
  -5   4  -2       28.53       27.85      0.59 o 
   5  -4   2       27.69       26.18      0.57 o 
   5   3  -2        7.71        7.83      0.15 o 
   5   3  -2       63.45       62.83      1.62 o 
  -5  -3   2       64.79       64.61      0.73 o 
  -5  -3   2        7.87        7.68      0.23 o 
   4   3  -2       63.09       59.09      1.47 o 
   4   3  -2        7.66        7.52      0.13 o 
  -4  -3   2       61.98       58.44      0.63 o 
  -4  -3   2        7.53        7.21      0.29 o 
   3   3  -2       71.96       75.26      1.23 o 
  -3  -3   2       72.12       74.87      0.66 o 
   2   3  -2        3.08        2.76      0.04 o 
   2   3  -2       25.36       22.54      0.32 o 
  -2  -3   2       24.52       22.35      0.19 o 
  -2  -3   2        2.98        2.65      0.05 o 
   1   3  -2       35.14       34.89      0.29 o 
   1   3  -2      289.30      286.42      2.82 o 
  -1  -3   2       35.48       35.17      0.32 o 
  -1  -3   2      292.12      292.39      2.39 o 
   0   3  -2      203.62      209.89      1.72 o 
   0   3  -2       24.73       25.60      0.22 o 
   0  -3   2      198.53      206.31      1.75 o 
   0  -3   2       24.12       25.14      0.22 o 
  -1   3  -2        9.46        8.81      0.10 o 
  -1   3  -2       77.88       75.12      0.72 o 
   1  -3   2        9.60        9.11      0.10 o 
   1  -3   2       79.04       75.24      0.68 o 
  -2   3  -2       25.07       25.35      0.30 o 
   2  -3   2       23.69       22.52      0.36 o 
  -3   3  -2       83.72       84.34      1.03 o 
  -3   3  -2       10.17       10.34      0.19 o 
   3  -3   2       10.35       10.51      0.15 o 
   3  -3   2       85.26       86.52      0.94 o 
  -4   3  -2       37.95       35.74      0.54 o 
  -4   3  -2        4.61        4.31      0.15 o 
   4  -3   2       36.53       35.33      0.46 o 
   4  -3   2        4.44        4.11      0.13 o 
  -5   3  -2        2.41        2.46      0.13 o 
  -5   3  -2       19.87       20.87      0.48 o 
   5  -3   2       20.56       22.22      0.46 o 
   5  -3   2        2.50        2.35      0.14 o 
   6   2  -2       37.35       36.76      1.03 o 
  -6  -2   2       36.25       35.33      0.65 o 
   5   2  -2        1.11        0.95      0.10 o 
   5   2  -2       12.81       12.51      0.47 o 
  -5  -2   2        8.59        8.87      0.16 o 
  -5  -2   2        1.04        1.14      0.15 o 
   4   2  -2        2.52        2.46      0.07 o 
   4   2  -2       20.79       21.67      0.44 o 
  -4  -2   2       19.80       21.35      0.28 o 
  -4  -2   2        2.41        2.63      0.11 o 
   3   2  -2        2.16        2.05      0.05 o 
   3   2  -2       17.78       16.02      0.33 o 
  -3  -2   2       17.60       15.85      0.21 o 
  -3  -2   2        2.14        1.99      0.09 o 
   2   2  -2       27.85       28.93      0.30 o 
   2   2  -2        3.38        3.54      0.04 o 
  -2  -2   2       26.00       28.17      0.23 o 
  -2  -2   2        3.16        3.28      0.05 o 
   1   2  -2        2.03        1.87      0.03 o 
   1   2  -2       16.65       15.04      0.16 o 
  -1  -2   2       18.43       16.66      0.16 o 
  -1  -2   2        2.24        2.07      0.04 o 
   0   2  -2       11.65       13.05      0.16 o 
   0   2  -2        1.42        1.66      0.03 o 
   0  -2   2        1.59        1.83      0.03 o 
   0  -2   2       13.10       14.37      0.19 o 
  -1   2  -2       35.47       34.98      0.31 o 
  -1   2  -2        4.31        4.17      0.06 o 
   1  -2   2        4.39        4.17      0.05 o 
   1  -2   2       36.17       35.61      0.34 o 
  -2   2  -2       42.63       40.48      0.36 o 
  -2   2  -2        5.18        4.92      0.08 o 
   2  -2   2        5.54        5.24      0.07 o 
   2  -2   2       45.65       43.61      0.40 o 
  -3   2  -2        5.89        5.35      0.10 o 
  -3   2  -2       48.47       46.08      0.64 o 
   3  -2   2       49.67       46.40      0.46 o 
   3  -2   2        6.03        5.61      0.12 o 
  -4   2  -2        6.40        6.56      0.18 o 
  -4   2  -2       52.67       52.56      0.65 o 
   4  -2   2       54.64       55.93      0.63 o 
   4  -2   2        6.63        6.65      0.14 o 
  -5   2  -2       43.85       40.38      0.76 o 
   5  -2   2       43.95       40.82      0.75 o 
  -6   2  -2        3.27        3.39      0.16 o 
  -6   2  -2       26.89       28.56      0.62 o 
   6  -2   2        3.43        3.67      0.28 o 
   6  -2   2       28.24       29.28      0.58 o 
   6   1  -2        1.33        1.41      0.13 o 
   6   1  -2       10.96       10.82      0.46 o 
  -6  -1   2        1.25        1.18      0.16 o 
  -6  -1   2       10.29       10.64      0.39 o 
   5   1  -2        6.43        6.38      0.16 o 
   5   1  -2       52.92       50.06      1.34 o 
  -5  -1   2       54.00       53.10      0.72 o 
  -5  -1   2        6.56        6.53      0.29 o 
   4   1  -2        7.02        6.40      0.18 o 
   4   1  -2        0.85        0.79      0.03 o 
  -4  -1   2        6.61        5.90      0.14 o 
  -4  -1   2        0.80        0.85      0.03 o 
   3   1  -2      254.61      262.53      2.20 o 
  -3  -1   2      257.86      269.28      2.06 o 
   2   1  -2        8.60        8.46      0.08 o 
   2   1  -2       70.84       68.24      0.64 o 
  -2  -1   2        8.38        8.07      0.10 o 
  -2  -1   2       68.99       67.36      0.51 o 
   1   1  -2      493.66      478.82      4.62 o 
   1   1  -2       59.96       61.69      0.43 o 
  -1  -1   2       60.17       61.50      0.52 o 
  -1  -1   2      495.36      489.70      3.91 o 
   0   1  -2       11.86       12.36      0.12 o 
   0   1  -2        1.44        1.50      0.03 o 
   0  -1   2       10.65       11.57      0.12 o 
   0  -1   2        1.30        1.38      0.02 o 
  -1   1  -2      873.36      866.90      9.19 o 
  -1   1  -2      106.09      108.73      1.01 o 
   1  -1   2      877.22      855.09      7.54 o 
   1  -1   2      106.55      111.54      0.99 o 
  -2   1  -2      258.15      282.61      2.44 o 
  -2   1  -2       31.35       33.91      0.37 o 
   2  -1   2      253.08      271.24      1.91 o 
   2  -1   2       30.75       33.33      0.37 o 
  -3   1  -2       83.68       84.58      1.12 o 
  -3   1  -2       10.16       10.17      0.16 o 
   3  -1   2       82.95       83.72      0.79 o 
   3  -1   2       10.08        9.90      0.16 o 
  -4   1  -2        3.67        3.74      0.10 o 
  -4   1  -2       30.24       31.13      0.45 o 
   4  -1   2        3.60        3.57      0.08 o 
   4  -1   2       29.67       31.46      0.46 o 
  -5   1  -2       65.50       66.51      1.16 o 
  -5   1  -2        7.96        8.29      0.20 o 
   5  -1   2        7.97        7.92      0.20 o 
   5  -1   2       65.66       66.52      0.97 o 
  -6   1  -2       40.71       43.19      0.82 o 
  -6   1  -2        4.94        5.59      0.31 o 
   6  -1   2       39.21       40.17      0.76 o 
   6  -1   2        4.77        5.00      0.29 o 
   6   0  -2       12.19       12.00      0.50 o 
  -6   0   2        9.55        9.56      0.38 o 
   5   0  -2      158.78      159.37      2.07 o 
  -5   0   2      160.04      155.73      1.74 o 
   4   0  -2       37.80       37.26      0.41 o 
   4   0  -2        4.59        4.63      0.10 o 
  -4   0   2       37.67       36.69      0.41 o 
  -4   0   2        4.58        4.59      0.09 o 
   3   0  -2       18.57       18.64      0.18 o 
   3   0  -2      152.90      151.71      1.30 o 
  -3   0   2      152.39      152.68      1.28 o 
  -3   0   2       18.51       18.53      0.19 o 
   2   0  -2        9.46        9.71      0.11 o 
   2   0  -2       77.82       78.69      0.65 o 
  -2   0   2        9.89        9.93      0.11 o 
  -2   0   2       81.47       82.88      0.74 o 
   1   0  -2      141.93      143.57      1.11 o 
   1   0  -2     1168.52     1128.47     16.75 o 
  -1   0   2     1169.45     1139.64     24.08 o 
  -1   0   2      142.05      142.32      1.19 o 
   0   0  -2      230.96      242.64      2.10 o 
   0   0   2      227.92      232.78      1.94 o 
  -1   0  -2      397.79      404.04      3.00 o 
  -1   0  -2       48.31       49.97      0.47 o 
   1   0   2       47.65       49.27      0.46 o 
   1   0   2      392.26      384.26      3.24 o 
  -2   0  -2        9.97       10.36      0.12 o 
  -2   0  -2       82.00       86.43      0.77 o 
   2   0   2       10.42       10.90      0.11 o 
   2   0   2       85.83       90.13      0.72 o 
  -3   0  -2      268.78      281.56      3.13 o 
  -3   0  -2       32.64       33.65      0.36 o 
   3   0   2      266.70      274.87      2.16 o 
   3   0   2       32.40       33.52      0.37 o 
  -4   0  -2       26.54       25.91      0.44 o 
  -4   0  -2        3.22        3.24      0.10 o 
   4   0   2        3.09        2.97      0.08 o 
   4   0   2       25.43       25.54      0.29 o 
  -5   0  -2       32.29       31.51      0.61 o 
   5   0   2       30.93       30.12      0.50 o 
  -6   0  -2        8.78        9.05      0.40 o 
   6   0   2        9.69        9.75      0.41 o 
   6  -1  -2        2.58        2.52      0.17 o 
   6  -1  -2       21.24       21.59      0.70 o 
  -6   1   2        2.51        2.52      0.12 o 
  -6   1   2       20.65       20.23      0.63 o 
   5  -1  -2       47.29       47.25      0.70 o 
   5  -1  -2        5.74        5.85      0.20 o 
  -5   1   2        5.48        5.49      0.16 o 
  -5   1   2       45.07       44.59      0.69 o 
   4  -1  -2       17.10       16.75      0.23 o 
   4  -1  -2        2.08        2.04      0.06 o 
  -4   1   2        2.27        2.26      0.07 o 
  -4   1   2       18.70       18.77      0.23 o 
   3  -1  -2      199.57      200.68      2.25 o 
   3  -1  -2       24.24       24.68      0.37 o 
  -3   1   2      196.57      198.21      1.97 o 
  -3   1   2       23.88       24.03      0.30 o 
   2  -1  -2        0.95        0.96      0.03 o 
   2  -1  -2        7.82        8.45      0.12 o 
  -2   1   2        0.81        0.81      0.03 o 
  -2   1   2        6.64        7.14      0.11 o 
   1  -1  -2      196.97      206.68      1.83 o 
   1  -1  -2       23.91       25.19      0.23 o 
  -1   1   2      190.34      200.58      1.66 o 
  -1   1   2       23.13       24.40      0.22 o 
   0  -1  -2       48.44       48.52      0.43 o 
   0  -1  -2      398.65      400.60      4.31 o 
   0   1   2       49.58       50.19      0.43 o 
   0   1   2      408.34      399.89      3.23 o 
  -1  -1  -2      228.34      237.29      1.93 o 
  -1  -1  -2       27.73       28.30      0.31 o 
   1   1   2      225.81      232.31      1.68 o 
   1   1   2       27.43       28.67      0.25 o 
  -2  -1  -2       10.84       11.20      0.11 o 
  -2  -1  -2        1.32        1.40      0.04 o 
   2   1   2        1.47        1.54      0.03 o 
   2   1   2       12.10       12.62      0.14 o 
  -3  -1  -2        4.62        4.53      0.09 o 
   3   1   2        4.23        4.10      0.08 o 
  -4  -1  -2       10.20       10.48      0.17 o 
  -4  -1  -2       83.97       84.28      1.08 o 
   4   1   2       10.59       10.56      0.17 o 
   4   1   2       87.20       86.86      1.01 o 
  -5  -1  -2       37.44       35.73      0.52 o 
  -5  -1  -2        4.55        4.31      0.26 o 
   5   1   2       37.48       36.71      0.53 o 
   5   1   2        4.55        4.61      0.17 o 
   6  -2  -2        0.87        0.85      0.14 o 
   6  -2  -2        7.15        7.23      0.23 o 
  -6   2   2        0.94        1.15      0.10 o 
  -6   2   2        7.77        7.54      0.36 o 
   5  -2  -2       63.64       61.26      1.08 o 
  -5   2   2       63.33       62.80      1.06 o 
   4  -2  -2        2.44        2.47      0.10 o 
   4  -2  -2       20.11       20.55      0.37 o 
  -4   2   2       19.53       20.06      0.31 o 
  -4   2   2        2.37        2.61      0.08 o 
   3  -2  -2        1.34        1.27      0.06 o 
   3  -2  -2       11.01       10.50      0.16 o 
  -3   2   2        1.25        1.18      0.04 o 
  -3   2   2       10.30        9.92      0.18 o 
   2  -2  -2      116.38      119.68      1.27 o 
   2  -2  -2       14.14       14.71      0.19 o 
  -2   2   2      119.73      124.91      1.13 o 
  -2   2   2       14.54       14.88      0.18 o 
   1  -2  -2       13.37       13.28      0.14 o 
   1  -2  -2      110.08      110.38      0.94 o 
  -1   2   2      108.56      109.12      0.92 o 
  -1   2   2       13.19       13.10      0.15 o 
   0  -2  -2       97.52      100.37      1.56 o 
   0  -2  -2       11.85       11.99      0.35 o 
   0   2   2      133.60      135.34      1.04 o 
   0   2   2       11.98       12.51      0.23 o 
  -1  -2  -2        1.29        1.22      0.04 o 
  -1  -2  -2       10.59        8.91      0.09 o 
   1   2   2        1.18        1.00      0.04 o 
   1   2   2        9.73        7.91      0.12 o 
  -2  -2  -2       20.39       21.22      0.25 o 
  -2  -2  -2      167.85      173.13      1.45 o 
   2   2   2      170.56      174.64      1.57 o 
   2   2   2       20.71       21.39      0.20 o 
  -3  -2  -2        5.75        5.78      0.09 o 
  -3  -2  -2       47.32       48.02      0.45 o 
   3   2   2       46.25       46.06      0.51 o 
   3   2   2        5.62        5.59      0.07 o 
  -4  -2  -2        6.32        6.52      0.25 o 
  -4  -2  -2       52.00       51.05      0.82 o 
   4   2   2       52.28       51.25      0.63 o 
   4   2   2        6.35        6.15      0.13 o 
  -5  -2  -2        9.25        9.10      0.21 o 
   5   2   2        8.77        8.77      0.25 o 
   5  -3  -2       13.88       13.99      0.34 o 
   5  -3  -2        1.69        1.64      0.14 o 
  -5   3   2        1.62        1.52      0.11 o 
  -5   3   2       13.30       13.46      0.33 o 
   4  -3  -2       96.57       95.51      1.38 o 
   4  -3  -2       11.73       11.61      0.24 o 
  -4   3   2       12.06       11.71      0.20 o 
  -4   3   2       99.31       98.29      1.29 o 
   3  -3  -2       73.39       69.56      1.01 o 
   3  -3  -2        8.91        8.41      0.24 o 
  -3   3   2       72.47       70.23      0.75 o 
  -3   3   2        8.80        8.47      0.15 o 
   2  -3  -2      139.26      137.99      1.45 o 
  -2   3   2      141.74      143.31      1.42 o 
   1  -3  -2       14.57       14.95      0.19 o 
   1  -3  -2      119.97      120.82      1.11 o 
  -1   3   2      118.02      119.45      1.35 o 
  -1   3   2       14.34       14.60      0.21 o 
   0  -3  -2       23.60       23.11      0.28 o 
   0  -3  -2      194.27      189.70      1.71 o 
   0   3   2       23.87       23.31      0.27 o 
   0   3   2      196.52      193.61      1.72 o 
  -1  -3  -2      118.21      121.63      1.19 o 
  -1  -3  -2       14.35       14.61      0.21 o 
   1   3   2      115.68      118.94      1.09 o 
   1   3   2       14.05       14.40      0.16 o 
  -2  -3  -2        9.96        9.94      0.14 o 
  -2  -3  -2       82.00       81.19      0.77 o 
   2   3   2       82.47       82.83      0.85 o 
   2   3   2       10.02        9.84      0.12 o 
  -3  -3  -2       49.73       46.63      0.49 o 
   3   3   2       48.57       45.74      0.79 o 
  -4  -3  -2       38.05       38.11      0.84 o 
   4   3   2        4.56        4.28      0.14 o 
   4   3   2       37.55       38.15      0.89 o 
  -5  -3  -2        9.82       10.30      0.24 o 
  -5  -3  -2        1.19        1.16      0.15 o 
   5   3   2        9.23       10.26      0.42 o 
   5   3   2        1.12        1.08      0.10 o 
   5  -4  -2        4.37        4.23      0.20 o 
  -5   4   2        4.37        4.42      0.30 o 
   4  -4  -2       56.27       56.48      1.43 o 
  -4   4   2       55.86       56.53      1.33 o 
   3  -4  -2        3.42        3.20      0.14 o 
   3  -4  -2        0.42        0.23      0.06 o 
  -3   4   2        0.38        0.47      0.05 o 
  -3   4   2        3.10        3.12      0.11 o 
   2  -4  -2       11.54       11.38      0.28 o 
   2  -4  -2       95.05       94.46      1.13 o 
  -2   4   2       11.41       10.79      0.19 o 
  -2   4   2       93.91       93.27      1.29 o 
   1  -4  -2       15.66       16.29      0.25 o 
   1  -4  -2        1.90        1.86      0.06 o 
  -1   4   2       15.26       16.01      0.25 o 
  -1   4   2        1.85        1.96      0.08 o 
   0  -4  -2       99.45       98.31      0.92 o 
   0  -4  -2       12.08       12.35      0.20 o 
   0   4   2       99.80       99.06      1.02 o 
   0   4   2       12.12       11.78      0.23 o 
  -1  -4  -2        4.36        4.65      0.10 o 
   1   4   2        4.15        4.30      0.10 o 
  -2  -4  -2       46.16       46.69      0.53 o 
  -2  -4  -2        5.61        5.70      0.15 o 
   2   4   2       45.69       46.07      0.70 o 
   2   4   2        5.55        5.54      0.09 o 
  -3  -4  -2       12.03       11.63      0.32 o 
  -3  -4  -2        1.46        1.50      0.08 o 
   3   4   2       12.41       11.87      0.27 o 
   3   4   2        1.51        1.17      0.10 o 
  -4  -4  -2       42.87       42.67      0.76 o 
  -4  -4  -2        5.21        4.93      0.26 o 
   4   4   2        5.29        4.88      0.18 o 
   4   4   2       43.52       44.35      1.14 o 
   4  -5  -2        1.00        0.97      0.10 o 
   4  -5  -2        8.21        9.22      0.27 o 
  -4   5   2        0.92        0.96      0.09 o 
  -4   5   2        7.59        7.97      0.21 o 
   3  -5  -2        0.24        0.23      0.07 o 
   3  -5  -2        1.97        1.75      0.10 o 
  -3   5   2        0.24        0.22      0.06 o 
  -3   5   2        1.99        2.00      0.13 o 
   2  -5  -2       14.13       14.30      0.26 o 
  -2   5   2       14.37       14.77      0.33 o 
   1  -5  -2       28.00       27.72      0.40 o 
   1  -5  -2        3.40        3.26      0.15 o 
  -1   5   2       27.93       28.06      0.48 o 
  -1   5   2        3.39        3.47      0.20 o 
   0  -5  -2        1.32        1.42      0.10 o 
   0  -5  -2       10.91       10.85      0.21 o 
   0   5   2        1.21        1.28      0.08 o 
   0   5   2        9.99       10.30      0.17 o 
  -1  -5  -2        1.68        1.76      0.11 o 
  -1  -5  -2       13.78       14.19      0.25 o 
   1   5   2        1.78        1.63      0.08 o 
   1   5   2       14.70       15.27      0.25 o 
  -2  -5  -2        1.34        1.31      0.09 o 
  -2  -5  -2       11.05       11.42      0.27 o 
   2   5   2       11.17       11.66      0.28 o 
   2   5   2        1.36        1.46      0.11 o 
  -3  -5  -2        2.94        3.12      0.15 o 
  -3  -5  -2       24.21       24.06      0.80 o 
   3   5   2        2.99        2.53      0.50 o 
   3   5   2       24.58       24.57      0.48 o 
   3  -6  -2        1.52        1.35      0.10 o 
   3  -6  -2       12.53       12.58      0.34 o 
  -3   6   2        1.55        1.62      0.11 o 
  -3   6   2       12.80       12.49      0.32 o 
   2  -6  -2       21.51       22.50      0.48 o 
   2  -6  -2        2.61        2.70      0.16 o 
  -2   6   2        2.58        2.56      0.14 o 
  -2   6   2       21.25       22.13      0.46 o 
   1  -6  -2        9.14        9.65      0.27 o 
   1  -6  -2        1.11        1.31      0.12 o 
  -1   6   2        1.19        1.11      0.07 o 
  -1   6   2        9.82       10.35      0.26 o 
   0  -6  -2        7.50        7.58      0.24 o 
   0  -6  -2       61.78       62.64      0.81 o 
   0   6   2        7.54        7.53      0.16 o 
   0   6   2       62.10       63.81      0.99 o 
  -1  -6  -2       20.91       20.77      0.44 o 
   1   6   2       20.65       20.79      0.45 o 
  -2  -6  -2       19.26       18.01      0.60 o 
  -2  -6  -2        2.34        2.47      0.17 o 
   2   6   2       18.95       19.16      0.42 o 
   2   6   2        2.30        2.25      0.15 o 
   1  -7  -2       18.83       18.53      0.43 o 
  -1   7   2       18.90       18.99      0.45 o 
   0  -7  -2        5.20        5.11      0.20 o 
   0  -7  -2        0.63        0.76      0.11 o 
   0   7   2        0.59        0.58      0.09 o 
   0   7   2        4.82        4.83      0.21 o 
   2   7  -3        0.13        0.19      0.09 o 
   2   7  -3        1.07        1.14      0.11 o 
  -2  -7   3        1.11        1.25      0.14 o 
  -2  -7   3        0.13        0.15      0.06 o 
   1   7  -3        2.38        2.62      0.14 o 
   1   7  -3       19.59       20.80      0.46 o 
  -1  -7   3        2.44        2.48      0.11 o 
  -1  -7   3       20.13       21.82      0.47 o 
   0   7  -3        0.03        0.09      0.07 o 
   0   7  -3        0.25        0.28      0.09 o 
   0  -7   3        0.14        0.32      0.08 o 
   0  -7   3        0.02        0.13      0.06 o 
  -1   7  -3       25.56       25.35      0.54 o 
   1  -7   3       26.24       25.42      0.42 o 
  -2   7  -3        0.12        0.41      0.17 o 
  -2   7  -3        0.99        0.77      0.16 o 
   2  -7   3        1.05        1.17      0.13 o 
   2  -7   3        0.13       -0.02      0.15 o 
   3   6  -3       14.65       14.81      0.53 o 
   3   6  -3        1.78        1.69      0.12 o 
  -3  -6   3        1.80        1.87      0.13 o 
  -3  -6   3       14.86       14.80      0.36 o 
   2   6  -3       20.41       21.10      0.43 o 
   2   6  -3        2.48        2.55      0.17 o 
  -2  -6   3        2.47        2.49      0.10 o 
  -2  -6   3       20.33       20.62      0.41 o 
   1   6  -3       33.92       33.65      0.64 o 
  -1  -6   3       34.14       33.47      0.43 o 
   0   6  -3       45.26       44.48      0.58 o 
   0   6  -3        5.50        5.11      0.14 o 
   0  -6   3       44.91       42.99      0.51 o 
   0  -6   3        5.46        5.24      0.14 o 
  -1   6  -3       32.26       32.30      0.47 o 
  -1   6  -3        3.92        3.77      0.10 o 
   1  -6   3       31.26       30.69      0.39 o 
   1  -6   3        3.80        3.62      0.10 o 
  -2   6  -3        1.62        1.53      0.09 o 
  -2   6  -3       13.37       12.96      0.25 o 
   2  -6   3       13.46       13.03      0.32 o 
   2  -6   3        1.63        1.52      0.10 o 
  -3   6  -3        3.71        3.82      0.14 o 
  -3   6  -3       30.58       31.11      0.50 o 
   3  -6   3       30.02       31.67      0.51 o 
   3  -6   3        3.65        3.69      0.16 o 
  -4   6  -3       18.76       19.24      0.37 o 
   4  -6   3       18.25       18.38      0.36 o 
   4   5  -3        1.57        1.56      0.22 o 
  -4  -5   3        1.82        1.65      0.09 o 
   3   5  -3      110.84      111.69      1.84 o 
   3   5  -3       13.46       13.20      0.27 o 
  -3  -5   3       13.54       13.58      0.24 o 
  -3  -5   3      111.45      113.71      1.54 o 
   2   5  -3        2.56        2.58      0.12 o 
   2   5  -3       21.10       20.99      0.32 o 
  -2  -5   3        2.45        2.51      0.09 o 
  -2  -5   3       20.20       20.31      0.31 o 
   1   5  -3       87.43       87.67      1.15 o 
   1   5  -3       10.62       10.58      0.19 o 
  -1  -5   3       10.53       10.17      0.19 o 
  -1  -5   3       86.68       86.77      0.85 o 
   0   5  -3        0.01        0.00      0.03 o 
   0   5  -3        0.07        0.02      0.03 o 
   0  -5   3        0.16        0.04      0.04 o 
   0  -5   3        0.02       -0.02      0.02 o 
  -1   5  -3      146.82      146.64      1.69 o 
  -1   5  -3       17.83       17.88      0.24 o 
   1  -5   3      147.35      146.18      1.74 o 
   1  -5   3       17.90       17.94      0.28 o 
  -2   5  -3       36.13       35.47      0.49 o 
   2  -5   3       34.46       32.95      0.47 o 
   2  -5   3        4.02        4.10      0.16 o 
  -3   5  -3       25.75       26.07      0.43 o 
  -3   5  -3        3.13        3.05      0.12 o 
   3  -5   3       25.40       25.89      0.43 o 
   3  -5   3        3.09        3.12      0.12 o 
  -4   5  -3        0.12        0.12      0.09 o 
  -4   5  -3        1.00        0.94      0.10 o 
   4  -5   3        1.10        1.07      0.09 o 
   4  -5   3        0.13        0.00      0.07 o 
   5   4  -3        3.61        3.38      0.19 o 
   5   4  -3       29.76       28.73      0.83 o 
  -5  -4   3        3.54        3.65      0.25 o 
  -5  -4   3       29.16       28.32      0.40 o 
   4   4  -3       10.57       10.97      0.41 o 
   4   4  -3        1.28        1.18      0.12 o 
  -4  -4   3       10.28       10.16      0.19 o 
  -4  -4   3        1.25        1.38      0.15 o 
   3   4  -3        4.07        3.85      0.08 o 
   3   4  -3       33.49       32.81      0.45 o 
  -3  -4   3       31.44       30.86      0.39 o 
  -3  -4   3        3.82        3.72      0.10 o 
   2   4  -3        5.76        6.04      0.09 o 
   2   4  -3       47.38       48.67      0.59 o 
  -2  -4   3        6.07        6.23      0.10 o 
  -2  -4   3       50.03       52.09      0.56 o 
   1   4  -3       64.21       67.59      0.77 o 
  -1  -4   3       63.57       65.51      0.72 o 
   0   4  -3       25.56       24.00      0.31 o 
   0   4  -3        3.11        2.92      0.06 o 
   0  -4   3        3.29        3.16      0.07 o 
   0  -4   3       27.12       24.95      0.32 o 
  -1   4  -3       20.71       20.39      0.36 o 
  -1   4  -3        2.51        2.36      0.06 o 
   1  -4   3        2.30        2.08      0.06 o 
   1  -4   3       18.90       17.82      0.27 o 
  -2   4  -3       18.59       18.13      0.28 o 
  -2   4  -3      152.98      154.11      1.80 o 
   2  -4   3      158.08      156.88      1.62 o 
   2  -4   3       19.19       19.18      0.24 o 
  -3   4  -3       75.95       74.65      1.02 o 
  -3   4  -3        9.23        8.56      0.18 o 
   3  -4   3       75.46       73.91      0.86 o 
   3  -4   3        9.17        8.91      0.19 o 
  -4   4  -3       48.82       48.89      0.74 o 
  -4   4  -3        5.10        5.20      0.27 o 
   4  -4   3        5.31        5.26      0.27 o 
   4  -4   3       50.49       51.08      0.68 o 
  -5   4  -3       19.80       19.98      0.47 o 
   5  -4   3       19.13       18.91      0.46 o 
   5   3  -3        1.14        1.18      0.09 o 
   5   3  -3        9.40        9.98      0.38 o 
  -5  -3   3        1.07        1.16      0.11 o 
  -5  -3   3        8.77        9.25      0.18 o 
   4   3  -3        3.70        3.72      0.14 o 
   4   3  -3       30.48       30.27      0.86 o 
  -4  -3   3       32.11       32.18      0.35 o 
  -4  -3   3        3.90        3.99      0.19 o 
   3   3  -3       92.57       94.36      1.20 o 
  -3  -3   3       92.39       91.61      0.63 o 
   2   3  -3       48.34       47.26      0.49 o 
   2   3  -3        5.87        5.77      0.08 o 
  -2  -3   3        5.88        5.66      0.09 o 
  -2  -3   3       48.39       46.86      0.36 o 
   1   3  -3        3.29        2.91      0.06 o 
   1   3  -3       27.09       23.85      0.24 o 
  -1  -3   3        3.11        2.74      0.05 o 
  -1  -3   3       25.60       22.00      0.26 o 
   0   3  -3      170.01      176.30      1.48 o 
   0   3  -3       20.66       21.10      0.19 o 
   0  -3   3      174.02      179.02      1.63 o 
   0  -3   3       21.13       21.68      0.20 o 
  -1   3  -3       17.36       17.75      0.20 o 
  -1   3  -3      142.90      147.54      1.48 o 
   1  -3   3      141.30      145.03      1.49 o 
   1  -3   3       17.17       17.63      0.22 o 
  -2   3  -3      127.03      124.92      1.46 o 
   2  -3   3      126.53      123.61      1.29 o 
  -3   3  -3        1.91        2.15      0.11 o 
  -3   3  -3       15.77       16.38      0.34 o 
   3  -3   3        1.79        1.97      0.06 o 
   3  -3   3       14.76       15.87      0.20 o 
  -4   3  -3        8.79        8.65      0.24 o 
  -4   3  -3       72.32       72.90      1.01 o 
   4  -3   3        8.85        8.57      0.19 o 
   4  -3   3       72.85       72.53      0.90 o 
  -5   3  -3       17.91       17.85      0.43 o 
  -5   3  -3        2.17        2.25      0.13 o 
   5  -3   3       17.22       17.12      0.40 o 
   5  -3   3        2.09        1.85      0.19 o 
   5   2  -3       57.59       56.42      1.01 o 
   5   2  -3        6.99        6.62      0.17 o 
  -5  -2   3       57.69       56.23      0.67 o 
   4   2  -3       78.83       80.03      1.91 o 
   4   2  -3        9.58        9.81      0.24 o 
  -4  -2   3        9.71       10.11      0.16 o 
  -4  -2   3       79.92       80.91      0.96 o 
   3   2  -3        6.50        6.43      0.08 o 
   3   2  -3       53.55       53.84      0.55 o 
  -3  -2   3        6.37        6.27      0.10 o 
  -3  -2   3       52.43       52.65      0.42 o 
   2   2  -3       34.24       34.01      0.27 o 
   2   2  -3      281.83      276.80      2.75 o 
  -2  -2   3       34.62       34.10      0.33 o 
  -2  -2   3      285.04      286.90      2.17 o 
   1   2  -3       27.07       27.36      0.23 o 
   1   2  -3      222.89      222.00      2.15 o 
  -1  -2   3      219.33      223.36      1.83 o 
  -1  -2   3       26.65       27.31      0.30 o 
   0   2  -3       34.89       34.00      0.77 o 
   0   2  -3      287.24      278.39      6.29 o 
   0  -2   3      287.56      285.74      3.15 o 
  -1   2  -3      116.19      116.11      0.97 o 
  -1   2  -3       14.11       14.13      0.14 o 
   1  -2   3      112.76      112.45      0.99 o 
   1  -2   3       13.70       13.28      0.13 o 
  -2   2  -3       25.07       25.81      0.31 o 
  -2   2  -3      206.35      215.51      2.15 o 
   2  -2   3      207.26      215.17      1.81 o 
   2  -2   3       25.17       26.23      0.35 o 
  -3   2  -3        9.33        9.10      0.14 o 
  -3   2  -3       76.82       78.49      0.92 o 
   3  -2   3       73.79       74.39      0.70 o 
   3  -2   3        8.97        8.59      0.16 o 
  -4   2  -3        6.25        6.33      0.18 o 
  -4   2  -3       51.44       51.81      0.83 o 
   4  -2   3        6.26        6.52      0.14 o 
   4  -2   3       51.55       52.63      0.61 o 
  -5   2  -3       20.20       21.51      0.48 o 
   5  -2   3       19.21       20.44      0.45 o 
   6   1  -3        4.33        4.13      0.20 o 
   6   1  -3       35.66       36.64      1.05 o 
  -6  -1   3        4.34        4.48      0.26 o 
  -6  -1   3       35.75       35.61      0.67 o 
   5   1  -3        2.23        2.60      0.11 o 
   5   1  -3       18.41       19.01      0.60 o 
  -5  -1   3       17.15       17.31      0.30 o 
  -5  -1   3        2.09        2.17      0.08 o 
   4   1  -3       63.17       64.18      0.77 o 
   4   1  -3        7.67        7.70      0.14 o 
  -4  -1   3        7.68        8.04      0.14 o 
  -4  -1   3       63.24       65.33      0.76 o 
   3   1  -3       31.57       30.54      0.32 o 
  -3  -1   3       29.11       27.89      0.27 o 
   2   1  -3        7.97        8.52      0.09 o 
   2   1  -3       65.63       69.60      0.72 o 
  -2  -1   3       66.75       70.91      0.51 o 
  -2  -1   3        8.11        8.57      0.11 o 
   1   1  -3       16.93       15.89      0.19 o 
   1   1  -3        2.05        1.80      0.04 o 
  -1  -1   3       15.39       14.44      0.15 o 
  -1  -1   3        1.87        1.70      0.03 o 
   0   1  -3       13.98       13.67      0.15 o 
   0   1  -3      115.11      114.91      1.05 o 
   0  -1   3       14.03       13.74      0.12 o 
   0  -1   3      115.50      114.99      0.96 o 
  -1   1  -3       29.64       35.65      0.33 o 
  -1   1  -3        3.60        4.25      0.07 o 
   1  -1   3       29.60       35.54      0.30 o 
   1  -1   3        3.60        4.23      0.06 o 
  -2   1  -3       15.62       15.29      0.28 o 
  -2   1  -3      128.59      131.64      2.02 o 
   2  -1   3      131.46      132.14      1.50 o 
   2  -1   3       15.96       15.42      0.43 o 
  -3   1  -3        2.52        2.59      0.08 o 
  -3   1  -3       20.69       22.55      0.52 o 
   3  -1   3       22.43       23.51      0.25 o 
   3  -1   3        2.72        2.72      0.07 o 
  -4   1  -3       74.76       78.10      1.14 o 
  -4   1  -3        9.08        9.29      0.21 o 
   4  -1   3        9.08        9.50      0.17 o 
   4  -1   3       74.72       75.91      0.99 o 
  -5   1  -3        1.22        1.18      0.09 o 
  -5   1  -3        9.99        9.60      0.30 o 
   5  -1   3       11.22       11.38      0.27 o 
   5  -1   3        1.36        1.59      0.17 o 
   6   0  -3       26.38       27.19      0.84 o 
   6   0  -3        3.20        3.39      0.25 o 
  -6   0   3       26.33       25.24      0.72 o 
   5   0  -3        7.00        7.33      0.18 o 
  -5   0   3        7.11        6.30      0.25 o 
   4   0  -3       47.08       48.28      0.71 o 
   4   0  -3        5.72        5.70      0.16 o 
  -4   0   3        5.70        5.90      0.11 o 
  -4   0   3       46.92       48.12      0.59 o 
   3   0  -3       27.09       28.72      0.32 o 
   3   0  -3        3.29        3.45      0.11 o 
  -3   0   3        3.38        3.55      0.07 o 
  -3   0   3       27.85       30.05      0.34 o 
   2   0  -3       21.71       21.22      0.20 o 
   2   0  -3      178.79      170.94      1.43 o 
  -2   0   3      175.60      169.60      1.53 o 
  -2   0   3       21.33       20.54      0.21 o 
   1   0  -3       62.37       70.82      0.67 o 
   1   0  -3        7.58        8.49      0.10 o 
  -1   0   3        7.92        9.03      0.11 o 
  -1   0   3       65.27       74.20      0.68 o 
   0   0  -3      342.96      345.02      3.03 o 
   0   0   3      344.58      339.00      2.80 o 
  -1   0  -3       73.00       74.83      0.61 o 
  -1   0  -3        8.87        8.93      0.12 o 
   1   0   3       75.20       76.31      0.71 o 
   1   0   3        9.13        9.46      0.12 o 
  -2   0  -3       22.33       22.32      0.25 o 
  -2   0  -3      183.90      186.34      1.68 o 
   2   0   3       21.96       22.07      0.26 o 
   2   0   3      180.76      180.96      1.42 o 
  -3   0  -3        2.52        2.43      0.06 o 
  -3   0  -3       20.74       20.27      0.35 o 
   3   0   3        2.77        2.71      0.08 o 
   3   0   3       22.81       22.47      0.24 o 
  -4   0  -3       11.92       11.45      0.19 o 
  -4   0  -3       98.09       95.78      1.37 o 
   4   0   3       11.97       11.63      0.25 o 
   4   0   3       98.52       95.44      1.14 o 
  -5   0  -3       35.35       35.61      1.07 o 
   5   0   3       35.89       36.60      0.66 o 
   6  -1  -3        5.43        5.45      0.23 o 
   6  -1  -3       44.66       42.81      1.22 o 
  -6   1   3        5.63        5.49      0.18 o 
  -6   1   3       46.34       45.69      1.13 o 
   5  -1  -3        7.75        7.61      0.25 o 
   5  -1  -3       63.77       65.08      0.96 o 
  -5   1   3        7.74        7.26      0.19 o 
  -5   1   3       63.71       63.56      1.49 o 
   4  -1  -3       45.09       44.50      0.67 o 
   4  -1  -3        5.48        5.43      0.17 o 
  -4   1   3       45.43       44.23      0.56 o 
  -4   1   3        5.52        5.49      0.15 o 
   3  -1  -3       41.95       39.89      0.56 o 
  -3   1   3       43.25       40.85      0.51 o 
  -3   1   3        5.25        4.76      0.09 o 
   2  -1  -3      222.94      223.35      2.53 o 
   2  -1  -3       27.08       27.66      0.69 o 
  -2   1   3      226.44      228.54      5.00 o 
  -2   1   3       27.50       28.48      0.49 o 
   1  -1  -3      485.88      491.74      4.77 o 
   1  -1  -3       59.02       59.63      0.52 o 
  -1   1   3       58.89       59.26      0.49 o 
  -1   1   3      484.80      485.57      4.30 o 
   0  -1  -3      139.29      134.08      1.20 o 
   0  -1  -3       16.91       16.14      0.18 o 
   0   1   3       16.51       16.13      0.16 o 
   0   1   3      135.85      129.77      1.02 o 
  -1  -1  -3       12.77       12.58      0.15 o 
  -1  -1  -3      105.10      106.62      0.91 o 
   1   1   3      105.91      106.86      0.79 o 
   1   1   3       12.86       12.99      0.14 o 
  -2  -1  -3       18.36       18.07      0.22 o 
  -2  -1  -3      151.18      150.12      1.53 o 
   2   1   3       18.25       17.96      0.25 o 
   2   1   3      150.26      148.22      1.51 o 
  -3  -1  -3      149.71      144.77      1.72 o 
   3   1   3      148.86      143.75      1.47 o 
  -4  -1  -3        7.68        8.06      0.17 o 
  -4  -1  -3       63.24       65.60      1.30 o 
   4   1   3       60.51       61.37      0.77 o 
   4   1   3        7.35        7.43      0.19 o 
  -5  -1  -3       15.56       15.03      0.52 o 
   5   1   3       15.93       15.64      0.28 o 
   5   1   3        1.93        1.91      0.13 o 
   5  -2  -3        8.20        8.25      0.24 o 
  -5   2   3        8.71        8.44      0.36 o 
   4  -2  -3        8.78        9.00      0.24 o 
   4  -2  -3       72.31       72.41      1.08 o 
  -4   2   3       72.26       74.52      0.99 o 
  -4   2   3        8.78        9.05      0.16 o 
   3  -2  -3       37.06       38.25      0.50 o 
   3  -2  -3        4.50        4.57      0.11 o 
  -3   2   3        4.46        4.65      0.08 o 
  -3   2   3       36.71       37.91      0.50 o 
   2  -2  -3       94.72       95.73      1.13 o 
   2  -2  -3       11.50       11.82      0.20 o 
  -2   2   3       11.18       11.17      0.17 o 
  -2   2   3       92.02       94.12      0.97 o 
   1  -2  -3        9.64        9.12      0.13 o 
   1  -2  -3        1.17        1.10      0.04 o 
  -1   2   3       10.96       10.32      0.14 o 
  -1   2   3        1.33        1.38      0.05 o 
   0  -2  -3      175.21      176.04      1.95 o 
   0   2   3      175.35      174.49      1.44 o 
  -1  -2  -3        1.89        1.99      0.08 o 
  -1  -2  -3       15.55       17.56      0.28 o 
   1   2   3       15.26       16.68      0.21 o 
   1   2   3        1.85        1.86      0.08 o 
  -2  -2  -3       28.30       27.21      0.36 o 
  -2  -2  -3        3.44        3.23      0.07 o 
   2   2   3        3.31        3.12      0.05 o 
   2   2   3       27.25       26.08      0.28 o 
  -3  -2  -3       13.44       13.37      0.19 o 
  -3  -2  -3        1.63        1.71      0.08 o 
   3   2   3       14.70       14.62      0.22 o 
   3   2   3        1.78        1.88      0.05 o 
  -4  -2  -3       30.98       29.32      0.54 o 
  -4  -2  -3        3.76        3.69      0.11 o 
   4   2   3        3.82        3.85      0.13 o 
   4   2   3       31.46       29.81      0.45 o 
  -5  -2  -3       12.23       12.60      0.55 o 
   5   2   3        1.51        1.35      0.15 o 
   5   2   3       12.39       13.34      0.49 o 
   5  -3  -3       40.80       40.33      0.76 o 
   5  -3  -3        4.95        4.90      0.22 o 
  -5   3   3        4.84        5.00      0.19 o 
  -5   3   3       39.87       38.93      1.01 o 
   4  -3  -3        5.13        5.07      0.18 o 
   4  -3  -3        0.62        0.66      0.10 o 
  -4   3   3        0.55        0.52      0.06 o 
  -4   3   3        4.51        4.54      0.13 o 
   3  -3  -3        2.16        2.06      0.12 o 
   3  -3  -3       17.79       17.16      0.34 o 
  -3   3   3        2.13        1.94      0.08 o 
  -3   3   3       17.50       17.73      0.34 o 
   2  -3  -3        9.50        9.17      0.17 o 
  -2   3   3        9.70       10.17      0.16 o 
   1  -3  -3       41.79       41.47      0.47 o 
   1  -3  -3        5.08        5.11      0.11 o 
  -1   3   3       41.54       40.99      0.52 o 
  -1   3   3        5.05        5.13      0.12 o 
   0  -3  -3        0.24        0.26      0.04 o 
   0  -3  -3        2.01        2.03      0.09 o 
   0   3   3        0.25        0.23      0.04 o 
   0   3   3        2.06        2.16      0.06 o 
  -1  -3  -3       55.87       55.03      0.85 o 
  -1  -3  -3        6.79        6.43      0.12 o 
   1   3   3        6.94        6.54      0.10 o 
   1   3   3       57.18       56.70      0.55 o 
  -2  -3  -3        1.87        1.91      0.09 o 
  -2  -3  -3        0.23        0.20      0.03 o 
   2   3   3        0.21        0.21      0.03 o 
   2   3   3        1.71        1.92      0.06 o 
  -3  -3  -3       56.53       56.76      0.91 o 
   3   3   3       57.52       58.67      0.99 o 
  -4  -3  -3        2.38        2.02      0.23 o 
   4   3   3        0.28        0.16      0.08 o 
   4   3   3        2.34        2.44      0.14 o 
   4  -4  -3       39.25       38.96      0.74 o 
  -4   4   3       39.79       39.92      0.73 o 
   3  -4  -3        8.18        8.29      0.23 o 
   3  -4  -3        0.99        0.79      0.11 o 
  -3   4   3        1.04        1.10      0.08 o 
  -3   4   3        8.59        8.85      0.24 o 
   2  -4  -3       86.29       87.65      1.26 o 
   2  -4  -3       10.48       10.88      0.26 o 
  -2   4   3       10.58       10.36      0.19 o 
  -2   4   3       87.09       88.21      1.14 o 
   1  -4  -3        2.52        2.51      0.12 o 
   1  -4  -3       20.74       20.62      0.36 o 
  -1   4   3        2.47        2.54      0.10 o 
  -1   4   3       20.35       19.98      0.29 o 
   0  -4  -3       73.61       74.31      1.07 o 
   0  -4  -3        8.94        8.36      0.16 o 
   0   4   3       73.99       75.10      0.91 o 
   0   4   3        8.99        8.97      0.20 o 
  -1  -4  -3       17.11       17.68      0.28 o 
   1   4   3       16.91       18.04      0.28 o 
  -2  -4  -3       66.86       65.11      0.84 o 
  -2  -4  -3        8.12        8.40      0.20 o 
   2   4   3        8.17        7.70      0.15 o 
   2   4   3       67.26       65.23      1.11 o 
  -3  -4  -3       40.27       40.02      0.70 o 
  -3  -4  -3        4.89        4.72      0.14 o 
   3   4   3        4.76        4.46      0.17 o 
   3   4   3       39.14       38.85      0.72 o 
  -4  -4  -3        9.81        9.97      0.31 o 
  -4  -4  -3        1.19        1.17      0.16 o 
   4   4   3        1.19        1.09      0.13 o 
   4   4   3        9.78        9.74      0.41 o 
   4  -5  -3        2.92        2.68      0.14 o 
   4  -5  -3       24.01       23.83      0.51 o 
  -4   5   3        2.92        2.84      0.17 o 
  -4   5   3       24.07       23.61      0.50 o 
   3  -5  -3        2.31        2.39      0.12 o 
   3  -5  -3       19.01       19.02      0.42 o 
  -3   5   3        2.29        2.32      0.11 o 
  -3   5   3       18.89       19.30      0.42 o 
   2  -5  -3       12.76       11.89      0.44 o 
  -2   5   3       12.23       11.70      0.30 o 
   1  -5  -3       17.45       17.91      0.37 o 
  -1   5   3       18.13       18.39      0.58 o 
  -1   5   3        2.20        2.97      0.55 o 
   0  -5  -3       29.11       28.82      0.50 o 
   0  -5  -3        3.54        3.62      0.15 o 
   0   5   3        3.50        3.24      0.12 o 
   0   5   3       28.81       28.98      0.42 o 
  -1  -5  -3        2.48        2.37      0.13 o 
  -1  -5  -3       20.46       19.83      0.32 o 
   1   5   3       20.33       20.09      0.29 o 
   1   5   3        2.47        2.44      0.11 o 
  -2  -5  -3        0.98        1.18      0.10 o 
  -2  -5  -3        8.11        8.34      0.27 o 
   2   5   3        0.91        0.87      0.10 o 
   2   5   3        7.51        7.35      0.23 o 
  -3  -5  -3        1.33        1.36      0.13 o 
  -3  -5  -3       10.97       10.94      0.50 o 
   3   5   3        1.40        1.62      0.21 o 
   3   5   3       11.56       11.25      0.46 o 
   2  -6  -3        1.99        1.98      0.16 o 
   2  -6  -3       16.42       16.39      0.57 o 
  -2   6   3        1.98        1.86      0.11 o 
  -2   6   3       16.26       15.89      0.37 o 
   1  -6  -3        4.55        4.31      0.18 o 
   1  -6  -3        0.55        0.52      0.10 o 
  -1   6   3        0.50        0.49      0.08 o 
  -1   6   3        4.13        4.10      0.14 o 
   0  -6  -3        0.47        0.29      0.09 o 
   0  -6  -3        0.06        0.15      0.12 o 
   0   6   3        0.04        0.09      0.07 o 
   0   6   3        0.35        0.23      0.10 o 
  -1  -6  -3        4.03        4.49      0.25 o 
   1   6   3        4.39        4.54      0.16 o 
  -2  -6  -3        1.03        1.21      0.15 o 
  -2  -6  -3        8.45        8.72      0.46 o 
   2   6   3        8.65        8.90      0.27 o 
   2   6   3        1.05        1.07      0.13 o 
   2   7  -4       18.62       19.96      0.44 o 
   2   7  -4        2.26        2.49      0.15 o 
  -2  -7   4        2.21        2.21      0.11 o 
  -2  -7   4       18.23       19.74      0.46 o 
   1   7  -4       10.53       11.01      0.30 o 
   1   7  -4        1.28        1.29      0.12 o 
  -1  -7   4       10.43       10.52      0.30 o 
  -1  -7   4        1.27        1.19      0.10 o 
   0   7  -4        2.13        2.02      0.11 o 
   0   7  -4       17.58       17.25      0.41 o 
   0  -7   4       17.32       16.91      0.31 o 
   0  -7   4        2.10        2.02      0.11 o 
  -1   7  -4       16.32       16.74      0.41 o 
   1  -7   4       16.25       16.67      0.31 o 
  -2   7  -4       23.62       23.26      0.77 o 
  -2   7  -4        2.87        2.73      0.17 o 
   2  -7   4       22.92       23.03      0.74 o 
   2  -7   4        2.79        2.88      0.24 o 
   3   6  -4        0.15        0.06      0.10 o 
  -3  -6   4        0.12        0.16      0.08 o 
  -3  -6   4        0.95        0.60      0.09 o 
   2   6  -4        2.01        2.00      0.12 o 
   2   6  -4       16.58       16.25      0.37 o 
  -2  -6   4        2.06        1.84      0.10 o 
  -2  -6   4       16.95       16.78      0.30 o 
   1   6  -4        1.45        1.43      0.12 o 
  -1  -6   4        1.14        1.12      0.09 o 
   0   6  -4        2.84        2.49      0.11 o 
   0   6  -4       23.41       22.98      0.49 o 
   0  -6   4       24.42       23.75      0.32 o 
   0  -6   4        2.97        3.05      0.11 o 
  -1   6  -4        5.16        5.40      0.21 o 
  -1   6  -4        0.63        0.85      0.08 o 
   1  -6   4        5.44        5.34      0.13 o 
   1  -6   4        0.66        0.61      0.06 o 
  -2   6  -4       31.88       31.71      0.66 o 
  -2   6  -4        3.87        3.61      0.17 o 
   2  -6   4        3.97        3.96      0.16 o 
   2  -6   4       32.70       33.04      0.63 o 
  -3   6  -4        0.37        0.45      0.10 o 
  -3   6  -4        3.08        3.11      0.14 o 
   3  -6   4        0.40        0.43      0.09 o 
   3  -6   4        3.27        3.34      0.14 o 
   4   5  -4       19.76       20.54      0.65 o 
  -4  -5   4       19.21       18.81      0.29 o 
   3   5  -4        3.03        3.11      0.12 o 
   3   5  -4        0.37        0.62      0.17 o 
  -3  -5   4        3.36        3.22      0.13 o 
  -3  -5   4        0.41        0.71      0.09 o 
   2   5  -4       20.18       20.86      0.42 o 
   2   5  -4        2.45        2.41      0.12 o 
  -2  -5   4        2.48        2.38      0.09 o 
  -2  -5   4       20.38       20.46      0.32 o 
   1   5  -4        4.90        4.66      0.13 o 
   1   5  -4       40.33       39.75      0.73 o 
  -1  -5   4       41.22       40.50      0.49 o 
  -1  -5   4        5.01        5.01      0.10 o 
   0   5  -4        7.09        6.71      0.12 o 
   0   5  -4       58.35       56.65      0.75 o 
   0  -5   4        6.92        6.32      0.12 o 
   0  -5   4       56.93       53.59      0.65 o 
  -1   5  -4        0.80        0.76      0.06 o 
  -1   5  -4        6.55        7.21      0.19 o 
   1  -5   4        7.41        7.48      0.28 o 
   1  -5   4        0.90        0.92      0.07 o 
  -2   5  -4       45.65       44.27      0.64 o 
   2  -5   4       45.56       43.54      0.59 o 
  -3   5  -4        4.29        4.40      0.17 o 
  -3   5  -4       35.33       36.77      0.57 o 
   3  -5   4       36.26       37.32      0.57 o 
   3  -5   4        4.40        4.48      0.17 o 
  -4   5  -4        6.61        6.35      0.22 o 
  -4   5  -4       54.42       56.22      0.83 o 
   4  -5   4        6.41        6.52      0.23 o 
   4  -5   4       52.79       54.34      0.81 o 
   5   4  -4       15.01       13.91      0.51 o 
   5   4  -4        1.82        1.80      0.15 o 
  -5  -4   4       15.35       14.66      0.29 o 
  -5  -4   4        1.86        1.78      0.18 o 
   4   4  -4        4.81        4.86      0.20 o 
   4   4  -4       39.62       42.43      1.11 o 
  -4  -4   4       40.59       41.71      0.51 o 
  -4  -4   4        4.93        5.28      0.27 o 
   3   4  -4      108.44      107.72      1.76 o 
   3   4  -4       13.17       13.18      0.24 o 
  -3  -4   4      108.71      107.96      1.27 o 
  -3  -4   4       13.20       13.15      0.28 o 
   2   4  -4       84.34       82.17      1.15 o 
   2   4  -4       10.24       10.35      0.15 o 
  -2  -4   4       82.80       82.47      0.82 o 
  -2  -4   4       10.06        9.77      0.17 o 
   1   4  -4       29.48       29.33      0.34 o 
  -1  -4   4       29.20       28.05      0.37 o 
   0   4  -4       11.45       11.38      0.17 o 
   0   4  -4       94.28       92.63      1.09 o 
   0  -4   4       94.64       92.93      1.00 o 
   0  -4   4       11.49       11.44      0.23 o 
  -1   4  -4      153.61      151.93      1.77 o 
  -1   4  -4       18.66       18.65      0.28 o 
   1  -4   4      152.50      151.97      1.57 o 
   1  -4   4       18.52       18.67      0.27 o 
  -2   4  -4        9.98        9.07      0.21 o 
  -2   4  -4       82.22       79.49      1.17 o 
   2  -4   4       79.33       76.41      0.87 o 
   2  -4   4        9.64        9.26      0.22 o 
  -3   4  -4       16.02       17.06      0.40 o 
  -3   4  -4        1.94        2.07      0.11 o 
   3  -4   4       15.71       16.74      0.29 o 
   3  -4   4        1.91        2.03      0.12 o 
  -4   4  -4       21.35       20.66      0.39 o 
   4  -4   4       21.11       21.87      0.38 o 
   5   3  -4       34.84       34.35      0.92 o 
   5   3  -4        4.23        4.21      0.15 o 
  -5  -3   4       34.10       33.29      0.49 o 
  -5  -3   4        4.14        4.43      0.26 o 
   4   3  -4        2.86        3.28      0.19 o 
   4   3  -4       23.54       23.80      0.66 o 
  -4  -3   4       22.75       22.64      0.34 o 
  -4  -3   4        2.76        2.99      0.09 o 
   3   3  -4        8.32        8.28      0.17 o 
  -3  -3   4        7.90        7.47      0.12 o 
   2   3  -4        6.19        6.30      0.11 o 
   2   3  -4       50.97       52.55      0.57 o 
  -2  -3   4       52.47       53.54      0.46 o 
  -2  -3   4        6.37        6.30      0.10 o 
   1   3  -4       70.49       73.33      0.84 o 
   1   3  -4        8.56        8.86      0.13 o 
  -1  -3   4       69.49       71.33      0.64 o 
  -1  -3   4        8.44        8.71      0.11 o 
   0   3  -4        2.06        2.08      0.06 o 
   0   3  -4       16.99       16.95      0.22 o 
   0  -3   4        1.95        1.96      0.05 o 
   0  -3   4       16.06       15.86      0.21 o 
  -1   3  -4       15.04       15.55      0.25 o 
  -1   3  -4        1.83        1.91      0.05 o 
   1  -3   4        2.02        2.16      0.07 o 
   1  -3   4       16.62       17.21      0.25 o 
  -2   3  -4       52.43       50.95      0.67 o 
   2  -3   4       54.05       53.32      0.62 o 
  -3   3  -4       54.85       51.91      0.85 o 
  -3   3  -4        6.66        6.45      0.18 o 
   3  -3   4        6.75        6.49      0.20 o 
   3  -3   4       55.61       53.63      0.60 o 
  -4   3  -4       13.51       14.14      0.34 o 
  -4   3  -4        1.64        1.65      0.12 o 
   4  -3   4        1.63        1.60      0.12 o 
   4  -3   4       13.42       14.04      0.33 o 
  -5   3  -4       24.31       23.87      0.53 o 
  -5   3  -4        2.95        2.83      0.16 o 
   5  -3   4       25.30       22.55      0.50 o 
   5  -3   4        3.07        2.88      0.25 o 
   5   2  -4        0.19        0.26      0.08 o 
   5   2  -4        1.59        1.75      0.16 o 
  -5  -2   4        0.20        0.34      0.08 o 
  -5  -2   4        1.62        1.97      0.16 o 
   4   2  -4        3.70        3.36      0.15 o 
   4   2  -4       30.46       30.24      0.45 o 
  -4  -2   4       30.44       30.14      0.45 o 
  -4  -2   4        3.70        3.44      0.09 o 
   3   2  -4        2.38        2.44      0.07 o 
   3   2  -4       19.58       19.92      0.28 o 
  -3  -2   4       19.34       20.03      0.20 o 
  -3  -2   4        2.35        2.49      0.06 o 
   2   2  -4       28.70       27.91      0.32 o 
   2   2  -4        3.48        3.38      0.07 o 
  -2  -2   4       27.73       26.88      0.26 o 
  -2  -2   4        3.37        3.25      0.06 o 
   1   2  -4        2.52        2.62      0.07 o 
   1   2  -4       20.70       20.68      0.31 o 
  -1  -2   4       22.87       22.47      0.30 o 
  -1  -2   4        2.77        2.88      0.06 o 
   0   2  -4      127.12      128.84      2.88 o 
   0  -2   4      128.08      125.82      3.17 o 
  -1   2  -4       28.10       26.97      0.37 o 
  -1   2  -4        3.41        3.32      0.06 o 
   1  -2   4       28.90       27.38      0.29 o 
   1  -2   4        3.51        3.45      0.07 o 
  -2   2  -4       34.25       32.48      0.45 o 
  -2   2  -4        4.16        3.77      0.09 o 
   2  -2   4       34.53       32.97      0.38 o 
   2  -2   4        4.19        3.91      0.09 o 
  -3   2  -4        5.86        5.83      0.17 o 
  -3   2  -4       48.25       49.81      0.81 o 
   3  -2   4       49.45       51.23      0.50 o 
   3  -2   4        6.00        6.21      0.14 o 
  -4   2  -4        4.54        4.10      0.15 o 
  -4   2  -4       37.34       33.59      0.60 o 
   4  -2   4       37.68       33.24      0.58 o 
   4  -2   4        4.58        3.98      0.13 o 
  -5   2  -4       30.98       28.20      0.94 o 
   5  -2   4       31.33       32.23      0.61 o 
   5   1  -4       27.88       27.51      0.81 o 
   5   1  -4        3.39        3.70      0.25 o 
  -5  -1   4        3.37        3.32      0.10 o 
  -5  -1   4       27.73       27.07      0.52 o 
   4   1  -4       67.79       69.04      0.84 o 
   4   1  -4        8.24        8.81      0.33 o 
  -4  -1   4       69.16       69.24      0.94 o 
  -4  -1   4        8.40        8.72      0.16 o 
   3   1  -4      105.95      105.30      1.10 o 
  -3  -1   4      106.00      102.92      1.05 o 
   2   1  -4      134.65      136.16      1.57 o 
   2   1  -4       16.36       16.58      0.23 o 
  -2  -1   4       16.43       16.76      0.24 o 
  -2  -1   4      135.28      137.40      1.52 o 
   1   1  -4      135.20      131.10      1.34 o 
   1   1  -4       16.42       16.08      0.21 o 
  -1  -1   4       16.39       16.11      0.16 o 
  -1  -1   4      134.95      133.51      1.12 o 
   0   1  -4       18.03       17.90      0.26 o 
   0   1  -4      148.43      152.43      1.38 o 
   0  -1   4      148.37      150.29      1.37 o 
   0  -1   4       18.02       18.18      0.17 o 
  -1   1  -4       29.65       29.17      0.34 o 
  -1   1  -4      244.08      246.58      2.75 o 
   1  -1   4      242.93      241.99      2.19 o 
   1  -1   4       29.51       28.83      0.33 o 
  -2   1  -4      103.09      105.91      1.49 o 
   2  -1   4       11.43       11.78      0.25 o 
   2  -1   4       94.07       97.43      2.35 o 
  -3   1  -4       67.92       65.40      0.99 o 
  -3   1  -4        7.52        7.76      0.28 o 
   3  -1   4       61.19       59.61      0.89 o 
  -4   1  -4       33.50       33.61      0.59 o 
  -4   1  -4        4.07        4.12      0.14 o 
   4  -1   4        3.97        4.10      0.13 o 
   4  -1   4       32.64       32.32      0.62 o 
  -5   1  -4        5.45        5.84      0.19 o 
  -5   1  -4       44.89       48.51      1.35 o 
   5  -1   4       43.85       46.41      0.85 o 
   5  -1   4        5.33        5.62      0.21 o 
   5   0  -4       13.92       14.31      0.33 o 
  -5   0   4       14.42       14.52      0.35 o 
   4   0  -4       95.04       94.85      1.11 o 
   4   0  -4       11.54       11.60      0.26 o 
  -4   0   4       11.37       11.27      0.20 o 
  -4   0   4       93.62       91.35      1.25 o 
   3   0  -4        1.11        1.10      0.08 o 
   3   0  -4        9.09        9.26      0.14 o 
  -3   0   4        1.26        1.33      0.05 o 
  -3   0   4       10.43       10.62      0.18 o 
   2   0  -4      207.83      213.36      2.38 o 
   2   0  -4       25.24       25.86      0.33 o 
  -2   0   4       25.16       25.62      0.25 o 
  -2   0   4      207.10      212.49      2.32 o 
   1   0  -4        1.81        1.89      0.05 o 
   1   0  -4       14.89       15.27      0.21 o 
  -1   0   4        1.79        1.81      0.05 o 
  -1   0   4       14.72       15.17      0.20 o 
   0   0  -4      198.72      198.82      1.97 o 
   0   0   4      195.16      194.44      1.76 o 
  -1   0  -4       17.35       17.54      0.22 o 
  -1   0  -4        2.11        2.22      0.08 o 
   1   0   4       19.16       19.30      0.22 o 
   1   0   4        2.32        2.43      0.06 o 
  -2   0  -4      134.23      134.31      1.60 o 
  -2   0  -4       16.31       16.05      0.26 o 
   2   0   4      135.19      134.42      1.14 o 
   2   0   4       16.42       16.19      0.25 o 
  -3   0  -4        3.53        3.69      0.09 o 
  -3   0  -4       29.10       30.61      0.48 o 
   3   0   4        3.43        3.40      0.10 o 
   3   0   4       28.26       29.79      0.37 o 
  -4   0  -4        1.96        1.87      0.10 o 
  -4   0  -4       16.14       15.56      0.56 o 
   4   0   4       16.06       15.67      0.27 o 
   4   0   4        1.95        1.96      0.12 o 
  -5   0  -4       10.06        9.44      0.47 o 
   5   0   4       10.71       10.82      0.23 o 
   5  -1  -4        1.18        1.60      0.21 o 
   5  -1  -4        9.70       10.08      0.27 o 
  -5   1   4       10.21       10.35      0.29 o 
  -5   1   4        1.24        1.22      0.10 o 
   4  -1  -4        3.38        3.34      0.14 o 
   4  -1  -4       27.84       27.29      0.47 o 
  -4   1   4       27.02       26.73      0.39 o 
  -4   1   4        3.28        3.12      0.13 o 
   3  -1  -4       49.61       48.51      1.16 o 
  -3   1   4       49.04       46.54      1.50 o 
  -3   1   4        5.96        5.73      0.15 o 
   2  -1  -4       63.48       63.97      0.79 o 
  -2   1   4       48.79       48.77      0.79 o 
   1  -1  -4       96.23       97.80      1.19 o 
   1  -1  -4       11.69       11.68      0.19 o 
  -1   1   4      100.08      102.74      1.03 o 
  -1   1   4       12.15       12.41      0.15 o 
   0  -1  -4        2.28        2.26      0.09 o 
   0  -1  -4       18.75       18.93      0.27 o 
   0   1   4        2.19        2.26      0.05 o 
   0   1   4       18.03       18.69      0.19 o 
  -1  -1  -4       12.31       12.35      0.19 o 
  -1  -1  -4      101.29      100.96      1.20 o 
   1   1   4       12.49       12.65      0.15 o 
   1   1   4      102.85      102.83      0.94 o 
  -2  -1  -4       13.93       13.54      0.21 o 
  -2  -1  -4        1.69        1.55      0.08 o 
   2   1   4       12.71       12.39      0.14 o 
   2   1   4        1.55        1.49      0.07 o 
  -3  -1  -4      110.49      107.86      1.38 o 
   3   1   4      113.67      113.73      1.31 o 
  -4  -1  -4       26.13       27.09      0.69 o 
  -4  -1  -4        3.17        3.46      0.15 o 
   4   1   4       26.10       26.12      0.39 o 
   4   1   4        3.17        3.01      0.14 o 
  -5  -1  -4       38.12       40.91      1.20 o 
   5   1   4       38.82       40.16      0.73 o 
   5   1   4        4.71        4.37      0.19 o 
   5  -2  -4       22.75       23.07      0.48 o 
  -5   2   4       23.14       22.69      0.48 o 
   4  -2  -4        2.46        2.49      0.14 o 
   4  -2  -4       20.23       20.05      0.42 o 
  -4   2   4       19.53       19.33      0.33 o 
  -4   2   4        2.37        2.32      0.13 o 
   3  -2  -4        6.92        6.51      0.21 o 
   3  -2  -4       56.94       55.65      0.86 o 
  -3   2   4        7.20        7.09      0.14 o 
  -3   2   4       59.27       57.79      0.71 o 
   2  -2  -4       14.44       14.33      0.30 o 
   2  -2  -4      118.89      118.45      1.39 o 
  -2   2   4       14.45       14.13      0.20 o 
  -2   2   4      118.98      116.55      1.20 o 
   1  -2  -4       80.42       80.79      0.88 o 
   1  -2  -4        9.77        9.43      0.17 o 
  -1   2   4       80.32       81.57      0.85 o 
  -1   2   4        9.76        9.82      0.13 o 
   0  -2  -4       33.57       32.24      1.22 o 
   0   2   4       34.73       34.32      0.40 o 
  -1  -2  -4       64.88       65.82      1.07 o 
   1   2   4       65.80       66.12      1.44 o 
   1   2   4        7.99        7.76      0.23 o 
  -2  -2  -4       82.50       80.73      0.89 o 
  -2  -2  -4       10.02        9.92      0.21 o 
   2   2   4       82.37       78.75      1.14 o 
   2   2   4       10.00       10.11      0.18 o 
  -3  -2  -4        7.84        7.73      0.18 o 
  -3  -2  -4       64.58       65.32      0.99 o 
   3   2   4       63.03       63.42      1.09 o 
   3   2   4        7.66        7.79      0.19 o 
  -4  -2  -4        6.66        6.34      0.33 o 
  -4  -2  -4        0.81        0.84      0.07 o 
   4   2   4        6.45        6.67      0.20 o 
   4   2   4        0.78        0.99      0.10 o 
   5  -3  -4       44.49       44.69      0.84 o 
   5  -3  -4        5.41        5.69      0.24 o 
  -5   3   4       45.69       45.93      0.82 o 
  -5   3   4        5.55        5.49      0.21 o 
   4  -3  -4       15.64       16.09      0.36 o 
   4  -3  -4        1.90        1.91      0.14 o 
  -4   3   4        1.87        1.68      0.12 o 
  -4   3   4       15.38       15.10      0.29 o 
   3  -3  -4       10.16        9.82      0.27 o 
   3  -3  -4       83.61       83.88      1.41 o 
  -3   3   4       84.09       84.80      1.11 o 
  -3   3   4       10.21       10.24      0.20 o 
   2  -3  -4       14.30       14.15      0.28 o 
  -2   3   4       13.04       13.44      0.23 o 
   1  -3  -4       14.56       14.80      0.24 o 
   1  -3  -4      119.83      120.25      1.65 o 
  -1   3   4      121.18      119.69      1.37 o 
  -1   3   4       14.72       15.02      0.22 o 
   0  -3  -4       26.85       25.73      0.46 o 
   0  -3  -4        3.26        3.16      0.12 o 
   0   3   4       25.54       25.13      0.31 o 
   0   3   4        3.10        2.91      0.10 o 
  -1  -3  -4       76.50       75.14      1.13 o 
  -1  -3  -4        9.29        8.85      0.20 o 
   1   3   4        9.33        9.48      0.15 o 
   1   3   4       76.83       76.77      0.80 o 
  -2  -3  -4        1.29        1.07      0.08 o 
  -2  -3  -4       10.64       10.69      0.26 o 
   2   3   4        1.18        1.23      0.06 o 
   2   3   4        9.74       10.68      0.25 o 
  -3  -3  -4       39.80       37.90      0.90 o 
   3   3   4       40.39       39.36      0.71 o 
  -4  -3  -4        8.57        9.33      0.40 o 
  -4  -3  -4        1.04        1.06      0.14 o 
   4   3   4        0.97        1.16      0.13 o 
   4   3   4        8.02        8.43      0.24 o 
   4  -4  -4        4.10        3.93      0.20 o 
  -4   4   4        2.06        1.24      0.18 o 
   3  -4  -4        2.56        2.77      0.16 o 
   3  -4  -4       21.11       22.27      0.45 o 
  -3   4   4       20.59       21.77      0.36 o 
  -3   4   4        2.50        2.51      0.12 o 
   2  -4  -4        0.01        0.08      0.08 o 
   2  -4  -4        0.09        0.12      0.13 o 
  -2   4   4        0.01       -0.05      0.05 o 
  -2   4   4        0.06        0.15      0.05 o 
   1  -4  -4        2.25        2.15      0.12 o 
   1  -4  -4       18.56       17.00      0.49 o 
  -1   4   4       18.17       17.63      0.31 o 
  -1   4   4        2.21        2.12      0.10 o 
   0  -4  -4        0.46        0.59      0.08 o 
   0  -4  -4        3.77        3.25      0.20 o 
   0   4   4        0.52        0.28      0.11 o 
   0   4   4        4.32        4.10      0.16 o 
  -1  -4  -4       20.90       19.39      0.40 o 
   1   4   4       20.34       19.43      0.31 o 
  -2  -4  -4        1.22        1.20      0.10 o 
  -2  -4  -4       10.06        9.84      0.45 o 
   2   4   4        1.31        1.52      0.13 o 
   2   4   4       10.83       11.24      0.29 o 
  -3  -4  -4        1.52        1.70      0.11 o 
  -3  -4  -4       12.51       13.72      0.49 o 
   3   4   4       12.54       13.79      0.33 o 
   3   4   4        1.52        1.64      0.14 o 
   3  -5  -4        1.99        1.86      0.15 o 
   3  -5  -4       16.42       16.66      0.59 o 
  -3   5   4       16.42       16.69      0.39 o 
  -3   5   4        1.99        1.99      0.13 o 
   2  -5  -4       12.56       11.95      0.49 o 
  -2   5   4       12.92       12.55      0.33 o 
   1  -5  -4       23.51       24.05      0.73 o 
  -1   5   4       22.95       23.10      0.72 o 
   0  -5  -4        0.53        0.49      0.08 o 
   0  -5  -4        4.35        4.55      0.28 o 
   0   5   4        4.81        4.96      0.13 o 
   0   5   4        0.58        0.61      0.08 o 
  -1  -5  -4       20.80       20.83      0.47 o 
  -1  -5  -4        2.53        2.71      0.20 o 
   1   5   4        2.54        2.81      0.16 o 
   1   5   4       20.90       21.41      0.36 o 
  -2  -5  -4        1.87        1.80      0.12 o 
  -2  -5  -4       15.35       16.28      0.61 o 
   2   5   4       15.44       15.75      0.38 o 
   2   5   4        1.87        1.72      0.15 o 
   1  -6  -4        1.45        1.49      0.14 o 
   1  -6  -4       11.90       12.08      0.51 o 
  -1   6   4       12.04       12.43      0.27 o 
  -1   6   4        1.46        1.55      0.11 o 
   0  -6  -4       24.41       25.37      0.77 o 
   0  -6  -4        2.97        2.71      0.16 o 
   0   6   4       24.48       24.36      0.44 o 
   0   6   4        2.97        3.13      0.17 o 
   1   7  -5        9.56       10.25      0.30 o 
   1   7  -5        1.16        1.28      0.12 o 
  -1  -7   5        1.17        1.03      0.11 o 
  -1  -7   5        9.63       10.01      0.24 o 
   0   7  -5        0.99        0.98      0.11 o 
   0   7  -5        8.12        8.74      0.28 o 
   0  -7   5        7.94        8.53      0.21 o 
   0  -7   5        0.96        0.96      0.11 o 
  -1   7  -5        6.30        6.17      0.21 o 
   1  -7   5        6.66        6.42      0.19 o 
   3   6  -5        2.51        2.78      0.18 o 
   3   6  -5       20.65       21.56      0.70 o 
  -3  -6   5       20.51       20.53      0.38 o 
  -3  -6   5        2.49        2.44      0.13 o 
   2   6  -5        3.76        3.76      0.16 o 
   2   6  -5       30.94       31.87      0.84 o 
  -2  -6   5        3.75        3.90      0.16 o 
  -2  -6   5       30.88       32.01      0.61 o 
   1   6  -5       29.04       28.54      0.57 o 
  -1  -6   5       28.60       27.59      0.45 o 
   0   6  -5        5.01        5.17      0.15 o 
   0   6  -5       41.27       41.57      0.78 o 
   0  -6   5        4.96        5.13      0.20 o 
   0  -6   5       40.84       41.43      0.61 o 
  -1   6  -5       24.57       24.01      0.52 o 
  -1   6  -5        2.98        3.09      0.15 o 
   1  -6   5       23.77       23.41      0.34 o 
   1  -6   5        2.89        2.83      0.11 o 
  -2   6  -5       20.79       21.42      0.50 o 
  -2   6  -5        2.52        2.66      0.16 o 
   2  -6   5       20.48       21.41      0.38 o 
   2  -6   5        2.49        2.54      0.14 o 
  -3   6  -5       23.84       24.14      0.55 o 
  -3   6  -5        2.89        2.57      0.24 o 
   3  -6   5       23.00       22.62      0.42 o 
   3  -6   5        2.80        2.91      0.16 o 
   4   5  -5       27.15       27.79      0.82 o 
  -4  -5   5       27.28       26.87      0.46 o 
   3   5  -5        9.61        9.79      0.30 o 
  -3  -5   5        9.41        9.19      0.33 o 
  -3  -5   5        1.14        1.07      0.17 o 
   2   5  -5        3.32        3.46      0.12 o 
   2   5  -5       27.38       27.70      0.53 o 
  -2  -5   5       26.92       26.90      0.48 o 
  -2  -5   5        3.27        3.32      0.14 o 
   1   5  -5        0.28        0.29      0.06 o 
   1   5  -5        2.31        2.38      0.13 o 
  -1  -5   5        0.32        0.30      0.05 o 
  -1  -5   5        2.67        2.67      0.10 o 
   0   5  -5        4.68        4.72      0.16 o 
   0   5  -5       38.56       39.65      0.74 o 
   0  -5   5       39.12       40.26      0.55 o 
   0  -5   5        4.75        4.86      0.13 o 
  -1   5  -5        3.06        2.90      0.14 o 
  -1   5  -5       25.18       24.87      0.75 o 
   1  -5   5        3.08        3.17      0.21 o 
   1  -5   5       25.36       24.98      0.62 o 
  -2   5  -5       22.44       23.87      0.52 o 
   2  -5   5       21.93       23.16      0.39 o 
  -3   5  -5        9.56        9.95      0.24 o 
  -3   5  -5        1.16        1.33      0.18 o 
   3  -5   5       10.46       10.91      0.24 o 
   3  -5   5        1.27        1.35      0.12 o 
   4   4  -5       30.54       30.24      0.82 o 
   4   4  -5        3.71        3.54      0.19 o 
  -4  -4   5        3.52        3.61      0.24 o 
  -4  -4   5       28.94       27.48      0.51 o 
   3   4  -5       18.22       18.95      0.35 o 
   3   4  -5        2.22        2.39      0.15 o 
  -3  -4   5       19.76       19.78      0.34 o 
  -3  -4   5        2.40        2.49      0.11 o 
   2   4  -5       36.66       37.27      0.60 o 
   2   4  -5        4.45        4.55      0.10 o 
  -2  -4   5       36.40       36.95      0.40 o 
  -2  -4   5        4.42        4.69      0.16 o 
   1   4  -5       28.38       27.80      0.63 o 
  -1  -4   5       29.32       28.80      0.38 o 
   0   4  -5       23.35       22.67      0.40 o 
   0   4  -5        2.83        2.89      0.18 o 
   0  -4   5       21.88       20.20      0.31 o 
   0  -4   5        2.66        2.59      0.10 o 
  -1   4  -5       49.62       49.28      0.81 o 
  -1   4  -5        6.03        6.04      0.14 o 
   1  -4   5       52.51       52.70      0.67 o 
   1  -4   5        6.37        6.21      0.13 o 
  -2   4  -5        7.86        7.54      0.19 o 
  -2   4  -5       64.67       63.75      1.01 o 
   2  -4   5        7.93        7.82      0.17 o 
   2  -4   5       65.33       64.93      0.81 o 
  -3   4  -5        4.81        4.94      0.17 o 
  -3   4  -5       39.55       40.66      0.80 o 
   3  -4   5       40.17       41.72      0.62 o 
   3  -4   5        4.88        5.08      0.14 o 
  -4   4  -5       14.09       14.15      0.38 o 
   4  -4   5       13.54       12.27      0.36 o 
   4  -4   5        1.61        1.69      0.13 o 
   5   3  -5        3.29        3.45      0.19 o 
  -5  -3   5        3.40        3.59      0.25 o 
  -5  -3   5       28.02       27.38      0.56 o 
   4   3  -5        4.81        4.80      0.28 o 
   4   3  -5       39.89       40.82      1.07 o 
  -4  -3   5       40.11       41.18      0.54 o 
  -4  -3   5        4.87        4.96      0.19 o 
   3   3  -5      129.14      130.21      1.75 o 
  -3  -3   5      129.14      129.32      1.32 o 
   2   3  -5       24.21       24.77      0.41 o 
   2   3  -5        2.94        2.86      0.10 o 
  -2  -3   5       22.64       22.89      0.26 o 
  -2  -3   5        2.75        2.73      0.11 o 
   1   3  -5       14.98       14.28      0.30 o 
   1   3  -5      123.33      120.63      1.25 o 
  -1  -3   5      125.15      120.69      0.98 o 
  -1  -3   5       15.20       14.60      0.20 o 
   0   3  -5       75.79       79.91      1.15 o 
   0   3  -5        9.20        9.48      0.21 o 
   0  -3   5        9.10        9.40      0.14 o 
   0  -3   5       74.87       77.72      0.87 o 
  -1   3  -5       23.62       22.68      0.32 o 
  -1   3  -5      194.49      188.20      2.17 o 
   1  -3   5      193.34      188.00      1.74 o 
   1  -3   5       23.49       22.35      0.28 o 
  -2   3  -5       41.58       41.79      0.67 o 
   2  -3   5       38.86       38.20      0.46 o 
  -3   3  -5       64.69       65.42      1.04 o 
  -3   3  -5        7.86        7.70      0.22 o 
   3  -3   5       65.36       65.64      0.83 o 
   3  -3   5        7.94        7.91      0.18 o 
  -4   3  -5       26.48       26.32      0.56 o 
  -4   3  -5        3.22        3.05      0.15 o 
   4  -3   5       25.30       25.25      0.54 o 
   4  -3   5        3.07        2.93      0.12 o 
   5   2  -5        4.76        5.17      0.34 o 
  -5  -2   5       39.60       40.06      0.97 o 
  -5  -2   5        4.81        4.79      0.28 o 
   4   2  -5       26.82       27.23      0.43 o 
   4   2  -5        3.26        3.46      0.23 o 
  -4  -2   5        3.11        3.29      0.13 o 
  -4  -2   5       25.62       25.68      0.43 o 
   3   2  -5        6.75        6.73      0.18 o 
   3   2  -5       55.53       54.70      0.81 o 
  -3  -2   5       57.34       56.53      0.68 o 
  -3  -2   5        6.96        6.87      0.14 o 
   2   2  -5       79.16       79.59      0.96 o 
   2   2  -5        9.61        9.55      0.16 o 
  -2  -2   5        9.54        9.73      0.14 o 
  -2  -2   5       78.49       78.19      0.92 o 
   1   2  -5       10.31       10.16      0.27 o 
   1   2  -5       84.85       84.82      1.49 o 
  -1  -2   5       84.01       83.70      1.97 o 
  -1  -2   5       10.21       10.11      0.28 o 
   0   2  -5       21.51       21.21      0.38 o 
   0  -2   5       20.55       20.78      0.22 o 
  -1   2  -5        7.59        7.27      0.12 o 
  -1   2  -5       62.52       61.83      0.78 o 
   1  -2   5        7.65        7.59      0.12 o 
   1  -2   5       62.95       61.98      0.66 o 
  -2   2  -5       37.02       34.42      0.59 o 
  -2   2  -5        4.50        3.94      0.20 o 
   2  -2   5       37.15       34.26      0.36 o 
   2  -2   5        4.51        4.13      0.12 o 
  -3   2  -5        5.76        5.39      0.17 o 
  -3   2  -5       47.46       47.06      0.78 o 
   3  -2   5       46.60       46.61      0.61 o 
   3  -2   5        5.66        5.30      0.14 o 
  -4   2  -5        8.98        9.81      0.30 o 
  -4   2  -5        1.09        1.29      0.11 o 
   4  -2   5        9.41       10.13      0.28 o 
   4  -2   5        1.14        1.23      0.09 o 
   5   1  -5        5.04        5.08      0.30 o 
  -5  -1   5        5.01        5.14      0.17 o 
  -5  -1   5       41.28       40.87      0.73 o 
   4   1  -5        0.31        0.30      0.15 o 
  -4  -1   5        0.24        0.27      0.05 o 
  -4  -1   5        1.99        1.68      0.11 o 
   3   1  -5       92.55       94.40      1.31 o 
  -3  -1   5       92.46       92.63      1.08 o 
   2   1  -5       12.32       11.46      0.24 o 
   2   1  -5        1.50        1.53      0.07 o 
  -2  -1   5       12.28       11.92      0.20 o 
  -2  -1   5        1.49        1.40      0.04 o 
   1   1  -5       14.42       13.81      0.21 o 
   1   1  -5      118.67      115.86      1.58 o 
  -1  -1   5      119.22      115.81      1.07 o 
  -1  -1   5       14.48       14.33      0.17 o 
   0   1  -5        7.94        7.40      0.18 o 
   0   1  -5        0.96        0.98      0.05 o 
   0  -1   5        0.99        0.89      0.04 o 
   0  -1   5        8.17        7.94      0.11 o 
  -1   1  -5       12.67       12.83      0.20 o 
  -1   1  -5      104.30      105.11      1.26 o 
   1  -1   5       12.86       12.40      0.16 o 
   1  -1   5      105.89      105.35      1.08 o 
  -2   1  -5       18.91       17.99      0.38 o 
   2  -1   5       20.27       20.39      0.26 o 
  -3   1  -5      103.53      103.02      1.51 o 
   3  -1   5      104.64      104.51      1.15 o 
  -4   1  -5        3.87        3.39      0.17 o 
  -4   1  -5        0.47        0.45      0.11 o 
   4  -1   5        4.47        4.00      0.13 o 
   4  -1   5        0.54        0.46      0.09 o 
  -5   1  -5       47.92       50.58      1.43 o 
  -5   1  -5        5.82        6.27      0.28 o 
   5  -1   5        5.94        5.97      0.23 o 
   5  -1   5       48.92       50.27      0.91 o 
   5   0  -5       24.97       25.81      0.67 o 
  -5   0   5       24.97       24.31      0.50 o 
   4   0  -5       38.69       38.32      0.80 o 
   4   0  -5        4.70        4.59      0.30 o 
  -4   0   5       39.69       39.75      0.69 o 
  -4   0   5        4.82        4.96      0.14 o 
   3   0  -5       66.86       68.52      0.86 o 
   3   0  -5        8.12        8.27      0.22 o 
  -3   0   5       65.47       67.87      0.82 o 
  -3   0   5        7.95        8.09      0.16 o 
   2   0  -5        4.95        4.70      0.14 o 
   2   0  -5       40.73       39.61      0.64 o 
  -2   0   5       42.40       40.73      0.52 o 
  -2   0   5        5.15        5.04      0.08 o 
   1   0  -5        8.30        8.50      0.18 o 
   1   0  -5       68.33       70.10      1.28 o 
  -1   0   5       67.58       68.40      0.73 o 
  -1   0   5        8.21        8.25      0.16 o 
   0   0  -5      170.41      161.65      2.24 o 
   0   0   5      173.30      167.27      1.64 o 
  -1   0  -5      175.15      172.28      1.97 o 
  -1   0  -5       21.27       21.90      0.50 o 
   1   0   5       20.77       20.73      0.27 o 
   1   0   5      170.97      168.02      1.92 o 
  -2   0  -5        4.24        4.16      0.16 o 
  -2   0  -5       34.91       34.50      0.52 o 
   2   0   5       36.70       35.66      0.37 o 
   2   0   5        4.46        4.38      0.12 o 
  -3   0  -5       62.31       61.31      0.95 o 
  -3   0  -5        7.57        7.17      0.26 o 
   3   0   5       60.53       59.99      0.77 o 
   3   0   5        7.35        7.23      0.17 o 
  -4   0  -5       48.35       50.05      1.38 o 
  -4   0  -5        5.87        6.09      0.26 o 
   4   0   5       49.45       49.99      0.72 o 
   4   0   5        6.00        6.05      0.21 o 
   5  -1  -5        4.56        4.89      0.32 o 
   5  -1  -5       37.58       38.12      0.71 o 
  -5   1   5       37.14       37.73      0.70 o 
  -5   1   5        4.51        4.49      0.17 o 
   4  -1  -5        1.26        1.25      0.11 o 
   4  -1  -5       10.37       10.35      0.28 o 
  -4   1   5        1.34        1.20      0.08 o 
  -4   1   5       11.07       11.30      0.28 o 
   3  -1  -5       84.90       83.61      1.28 o 
  -3   1   5       85.68       84.69      1.11 o 
   2  -1  -5       88.00       88.55      1.60 o 
  -2   1   5       88.79       90.24      1.06 o 
   1  -1  -5      112.40      114.76      1.57 o 
   1  -1  -5       13.65       13.68      0.22 o 
  -1   1   5       13.39       13.47      0.19 o 
  -1   1   5      110.19      111.93      1.05 o 
   0  -1  -5        1.64        1.50      0.09 o 
   0  -1  -5       13.49       13.46      0.28 o 
   0   1   5       13.61       13.52      0.17 o 
   0   1   5        1.65        1.56      0.05 o 
  -1  -1  -5        6.80        7.10      0.15 o 
  -1  -1  -5       55.95       55.27      0.74 o 
   1   1   5       56.26       55.76      0.55 o 
   1   1   5        6.83        6.51      0.12 o 
  -2  -1  -5       10.56       10.22      0.32 o 
  -2  -1  -5       86.94       88.87      1.13 o 
   2   1   5       10.50       10.73      0.16 o 
   2   1   5       86.44       86.74      0.93 o 
  -3  -1  -5       42.05       41.31      0.63 o 
   3   1   5       40.67       40.82      0.74 o 
  -4  -1  -5        1.15        1.13      0.12 o 
  -4  -1  -5        9.43        9.61      0.39 o 
   4   1   5        9.37        9.51      0.26 o 
   4   1   5        1.14        1.18      0.12 o 
   4  -2  -5       33.78       32.49      0.62 o 
   4  -2  -5        4.10        3.72      0.19 o 
  -4   2   5        4.11        3.91      0.17 o 
  -4   2   5       33.88       32.22      0.60 o 
   3  -2  -5        4.58        4.32      0.17 o 
   3  -2  -5       37.70       37.40      0.68 o 
  -3   2   5       35.72       35.25      0.53 o 
  -3   2   5        4.34        4.36      0.13 o 
   2  -2  -5        0.72        0.62      0.08 o 
   2  -2  -5        5.94        5.11      0.23 o 
  -2   2   5        0.81        0.61      0.05 o 
  -2   2   5        6.66        5.90      0.15 o 
   1  -2  -5        0.48        0.39      0.07 o 
   1  -2  -5        3.92        3.99      0.13 o 
  -1   2   5        3.96        4.26      0.10 o 
  -1   2   5        0.48        0.57      0.04 o 
   0  -2  -5       68.41       66.63      1.02 o 
   0   2   5       69.35       68.09      0.73 o 
  -1  -2  -5       19.12       16.16      0.90 o 
   1   2   5       21.12       19.66      0.27 o 
  -2  -2  -5       35.40       34.93      0.55 o 
  -2  -2  -5        4.30        4.01      0.20 o 
   2   2   5       37.22       36.20      0.59 o 
   2   2   5        4.52        4.30      0.12 o 
  -3  -2  -5        7.07        7.50      0.32 o 
  -3  -2  -5        0.86        0.91      0.08 o 
   3   2   5        0.89        1.05      0.10 o 
   3   2   5        7.34        7.28      0.22 o 
  -4  -2  -5       35.93       37.26      0.93 o 
  -4  -2  -5        4.37        4.22      0.21 o 
   4   2   5       36.80       38.38      0.71 o 
   4   2   5        4.47        4.38      0.18 o 
   4  -3  -5        0.85        1.01      0.13 o 
   4  -3  -5        6.95        7.22      0.24 o 
  -4   3   5        0.87        0.94      0.11 o 
  -4   3   5        7.13        7.53      0.17 o 
   3  -3  -5        1.02        1.01      0.12 o 
   3  -3  -5        8.43        8.46      0.24 o 
  -3   3   5        1.07        1.20      0.09 o 
  -3   3   5        8.77        8.75      0.18 o 
   2  -3  -5       47.47       46.56      1.20 o 
  -2   3   5       47.58       46.80      0.65 o 
   1  -3  -5        0.67        0.83      0.09 o 
   1  -3  -5        5.51        6.03      0.18 o 
  -1   3   5        5.17        5.77      0.13 o 
  -1   3   5        0.63        0.66      0.07 o 
   0  -3  -5        2.61        2.44      0.12 o 
   0  -3  -5       21.49       19.56      0.39 o 
   0   3   5       21.77       20.15      0.27 o 
   0   3   5        2.64        2.35      0.10 o 
  -1  -3  -5       11.05       11.79      0.29 o 
  -1  -3  -5        1.34        1.51      0.15 o 
   1   3   5        1.40        1.39      0.07 o 
   1   3   5       11.54       12.46      0.23 o 
  -2  -3  -5       43.42       44.82      0.75 o 
  -2  -3  -5        5.27        5.44      0.18 o 
   2   3   5       43.18       45.61      0.82 o 
   2   3   5        5.24        5.38      0.15 o 
  -3  -3  -5        4.06        4.60      0.27 o 
   3   3   5        3.98        4.20      0.18 o 
   3  -4  -5       16.40       15.37      0.55 o 
   3  -4  -5        1.99        2.06      0.16 o 
  -3   4   5        2.03        1.91      0.14 o 
  -3   4   5       16.74       16.15      0.38 o 
   2  -4  -5       27.02       27.84      0.81 o 
   2  -4  -5        3.28        3.41      0.18 o 
  -2   4   5       26.83       26.63      0.44 o 
  -2   4   5        3.26        3.53      0.13 o 
   1  -4  -5        2.08        2.16      0.13 o 
   1  -4  -5       17.11       17.43      0.40 o 
  -1   4   5        2.12        2.12      0.10 o 
  -1   4   5       17.46       17.93      0.32 o 
   0  -4  -5        4.10        4.36      0.16 o 
   0  -4  -5       33.72       35.07      0.68 o 
   0   4   5       33.44       34.42      0.53 o 
   0   4   5        4.06        4.14      0.17 o 
  -1  -4  -5       15.77       16.37      0.39 o 
   1   4   5       15.63       15.66      0.30 o 
  -2  -4  -5        3.47        3.45      0.15 o 
  -2  -4  -5       28.60       28.02      0.86 o 
   2   4   5        3.42        3.02      0.17 o 
   2   4   5       28.16       27.22      0.56 o 
   2  -5  -5        1.15        1.26      0.24 o 
  -2   5   5        1.33        1.48      0.11 o 
   1  -5  -5       12.22       12.13      0.49 o 
  -1   5   5       12.18       12.72      0.32 o 
   0  -5  -5        2.43        2.25      0.16 o 
   0  -5  -5        0.29        0.12      0.12 o 
   0   5   5        2.24        1.98      0.12 o 
   0   5   5        0.27        0.31      0.08 o 
  -1  -5  -5        0.24        0.37      0.13 o 
  -1  -5  -5        2.01        2.15      0.24 o 
   1   5   5        1.95        1.87      0.11 o 
   1   5   5        0.24        0.23      0.11 o 
   2   6  -6        0.37        0.84      0.22 o 
   2   6  -6        3.02        3.18      0.20 o 
  -2  -6   6        0.38        0.39      0.09 o 
  -2  -6   6        3.11        2.95      0.17 o 
   1   6  -6        9.89       11.32      0.32 o 
  -1  -6   6       10.18       10.73      0.31 o 
   0   6  -6        0.60        0.51      0.10 o 
   0   6  -6        4.93        4.71      0.29 o 
   0  -6   6        5.42        5.40      0.17 o 
   0  -6   6        0.66        0.64      0.11 o 
  -1   6  -6       19.16       20.06      0.47 o 
  -1   6  -6        2.33        2.30      0.22 o 
   1  -6   6       19.64       20.68      0.37 o 
   1  -6   6        2.38        2.43      0.12 o 
  -2   6  -6        1.38        1.41      0.22 o 
  -2   6  -6       11.34       11.44      0.34 o 
   2  -6   6       12.01       11.74      0.26 o 
   2  -6   6        1.46        1.37      0.13 o 
   3   5  -6       39.81       40.54      1.02 o 
   3   5  -6        4.84        5.06      0.33 o 
  -3  -5   6        4.79        4.90      0.19 o 
  -3  -5   6       39.44       41.84      0.77 o 
   2   5  -6        2.15        2.25      0.15 o 
   2   5  -6       17.67       17.14      0.39 o 
  -2  -5   6        2.22        2.13      0.13 o 
  -2  -5   6       18.29       17.93      0.40 o 
   1   5  -6       83.24       81.83      1.40 o 
   1   5  -6       10.11        9.79      0.37 o 
  -1  -5   6       82.10       81.17      1.10 o 
  -1  -5   6        9.97        9.61      0.21 o 
   0   5  -6        0.67        0.57      0.13 o 
   0   5  -6        5.56        5.79      0.20 o 
   0  -5   6        5.43        5.41      0.16 o 
   0  -5   6        0.66        0.62      0.07 o 
  -1   5  -6       49.64       48.52      0.91 o 
  -1   5  -6        5.68        5.42      0.29 o 
   1  -5   6       49.00       48.62      0.71 o 
  -2   5  -6       18.55       19.49      0.46 o 
   2  -5   6       18.70       19.15      0.35 o 
  -3   5  -6       52.77       54.12      1.03 o 
  -3   5  -6        6.41        6.67      0.34 o 
   3  -5   6        6.24        6.31      0.23 o 
   3  -5   6       51.33       53.82      0.95 o 
   4   4  -6        6.75        6.63      0.26 o 
   4   4  -6       55.53       55.91      1.42 o 
  -4  -4   6       55.91       54.43      0.97 o 
  -4  -4   6        6.79        6.66      0.33 o 
   3   4  -6        3.64        3.86      0.26 o 
   3   4  -6       30.01       31.32      0.58 o 
  -3  -4   6       29.04       29.63      0.59 o 
  -3  -4   6        3.53        3.73      0.15 o 
   2   4  -6       30.44       31.05      0.59 o 
   2   4  -6        3.70        3.50      0.16 o 
  -2  -4   6       30.60       29.69      0.58 o 
  -2  -4   6        3.72        3.66      0.15 o 
   1   4  -6       16.19       16.77      0.51 o 
  -1  -4   6       16.06       15.62      0.28 o 
   0   4  -6       13.24       12.39      0.39 o 
   0   4  -6      108.96      107.95      1.81 o 
   0  -4   6      109.69      107.49      1.28 o 
   0  -4   6       13.32       13.39      0.24 o 
  -1   4  -6       59.61       59.26      1.04 o 
  -1   4  -6        7.24        6.50      0.28 o 
   1  -4   6       57.14       57.20      0.75 o 
   1  -4   6        6.94        6.68      0.15 o 
  -2   4  -6       23.78       23.27      0.51 o 
  -2   4  -6        2.89        2.96      0.22 o 
   2  -4   6        2.96        2.74      0.14 o 
   2  -4   6       24.42       23.65      0.39 o 
  -3   4  -6        0.95        1.08      0.18 o 
  -3   4  -6        7.84        7.75      0.27 o 
   3  -4   6        0.89        0.77      0.08 o 
   3  -4   6        7.34        7.24      0.36 o 
   4   3  -6        0.10        0.29      0.16 o 
   4   3  -6        0.85        0.84      0.13 o 
  -4  -3   6        0.63        0.77      0.16 o 
  -4  -3   6        0.08        0.12      0.06 o 
   3   3  -6       22.02       22.25      0.41 o 
  -3  -3   6       22.79       22.65      0.37 o 
   2   3  -6        2.57        2.36      0.13 o 
   2   3  -6       21.17       20.66      0.39 o 
  -2  -3   6       21.44       21.37      0.29 o 
  -2  -3   6        2.60        2.75      0.12 o 
   1   3  -6       23.34       24.15      0.41 o 
   1   3  -6        2.83        2.73      0.13 o 
  -1  -3   6       22.55       22.50      0.30 o 
  -1  -3   6        2.74        2.57      0.10 o 
   0   3  -6        0.30        0.30      0.07 o 
   0   3  -6        2.45        2.46      0.12 o 
   0  -3   6        3.14        2.90      0.13 o 
   0  -3   6        0.38        0.50      0.04 o 
  -1   3  -6        6.31        6.37      0.18 o 
  -1   3  -6       51.90       51.48      0.84 o 
   1  -3   6       54.27       53.86      0.69 o 
   1  -3   6        6.59        6.61      0.13 o 
  -2   3  -6       62.78       60.22      1.11 o 
   2  -3   6       63.29       63.04      0.85 o 
  -3   3  -6       14.04       14.68      0.38 o 
  -3   3  -6        1.71        1.80      0.12 o 
   3  -3   6        1.76        1.75      0.10 o 
   3  -3   6       14.46       15.11      0.30 o 
  -4   3  -6        2.17        2.18      0.14 o 
  -4   3  -6       17.86       17.66      0.45 o 
   4  -3   6        2.23        2.18      0.14 o 
   4  -3   6       18.35       17.95      0.43 o 
   4   2  -6        7.28        7.38      0.34 o 
   4   2  -6       59.94       59.84      1.45 o 
  -4  -2   6       60.36       62.00      1.02 o 
  -4  -2   6        7.33        7.42      0.21 o 
   3   2  -6        2.75        2.80      0.13 o 
   3   2  -6       22.69       22.82      0.40 o 
  -3  -2   6        2.60        2.81      0.14 o 
  -3  -2   6       21.39       22.12      0.44 o 
   2   2  -6       37.83       37.82      0.80 o 
   2   2  -6        4.60        4.66      0.15 o 
  -2  -2   6       38.81       38.00      0.54 o 
  -2  -2   6        4.71        4.98      0.16 o 
   1   2  -6       28.20       28.79      0.71 o 
  -1  -2   6       28.35       29.11      1.21 o 
   0   2  -6      126.20      123.96      1.75 o 
   0  -2   6      127.04      125.31      1.17 o 
  -1   2  -6       37.31       36.56      0.61 o 
  -1   2  -6        4.53        4.55      0.14 o 
   1  -2   6        4.29        4.20      0.10 o 
   1  -2   6       35.33       35.13      0.42 o 
  -2   2  -6        5.99        6.00      0.29 o 
  -2   2  -6       49.33       50.49      0.84 o 
   2  -2   6        6.12        6.19      0.15 o 
   2  -2   6       50.36       51.65      0.61 o 
  -3   2  -6       21.31       20.26      0.44 o 
  -3   2  -6        2.59        2.62      0.21 o 
   3  -2   6        2.50        2.34      0.11 o 
   3  -2   6       20.59       20.21      0.36 o 
  -4   2  -6       41.82       42.65      0.84 o 
  -4   2  -6        5.08        4.63      0.27 o 
   4  -2   6        5.10        5.28      0.21 o 
   4  -2   6       42.00       42.69      0.80 o 
   4   1  -6       21.12       21.70      0.61 o 
   4   1  -6        2.57        2.79      0.23 o 
  -4  -1   6       21.09       22.35      0.45 o 
  -4  -1   6        2.56        2.45      0.13 o 
   3   1  -6       71.92       70.01      1.19 o 
  -3  -1   6       72.71       71.06      0.94 o 
   2   1  -6       68.12       69.36      1.30 o 
   2   1  -6        8.27        8.33      0.21 o 
  -2  -1   6       67.42       68.12      0.79 o 
  -2  -1   6        8.19        8.28      0.14 o 
   1   1  -6       58.71       60.45      1.16 o 
   1   1  -6        7.13        7.28      0.18 o 
  -1  -1   6       58.73       59.63      0.65 o 
  -1  -1   6        7.13        7.48      0.13 o 
   0   1  -6        8.24        8.02      0.20 o 
   0   1  -6       67.87       64.99      0.98 o 
   0  -1   6        8.10        7.97      0.12 o 
   0  -1   6       66.66       65.00      0.64 o 
  -1   1  -6        5.56        5.46      0.14 o 
  -1   1  -6       45.79       44.94      0.73 o 
   1  -1   6        5.59        5.29      0.12 o 
   1  -1   6       46.01       45.87      0.52 o 
  -2   1  -6       76.28       73.31      1.12 o 
   2  -1   6       74.48       72.72      0.79 o 
  -3   1  -6       14.74       14.57      0.36 o 
   3  -1   6       15.08       15.68      0.28 o 
  -4   1  -6       48.84       48.58      1.36 o 
  -4   1  -6        5.93        6.00      0.29 o 
   4  -1   6       47.45       49.16      0.72 o 
   4  -1   6        5.77        6.00      0.22 o 
   4   0  -6        7.51        7.44      0.30 o 
   4   0  -6        0.91        0.87      0.18 o 
  -4   0   6        7.75        7.46      0.24 o 
  -4   0   6        0.94        0.98      0.10 o 
   3   0  -6        2.46        2.32      0.13 o 
   3   0  -6       20.26       20.80      0.61 o 
  -3   0   6       19.77       20.37      0.34 o 
  -3   0   6        2.40        2.26      0.09 o 
   2   0  -6        2.51        2.40      0.13 o 
   2   0  -6       20.65       19.27      0.49 o 
  -2   0   6        2.54        2.51      0.06 o 
  -2   0   6       20.89       19.23      0.32 o 
   1   0  -6        2.17        2.13      0.11 o 
   1   0  -6       17.86       17.73      0.47 o 
  -1   0   6        2.04        2.01      0.08 o 
  -1   0   6       16.81       16.89      0.24 o 
   0   0  -6       12.80       12.01      0.27 o 
   0   0   6       14.01       14.21      0.20 o 
  -1   0  -6        2.62        2.18      0.17 o 
  -1   0  -6       21.56       21.82      0.42 o 
   1   0   6       22.09       22.37      0.34 o 
   1   0   6        2.68        2.70      0.08 o 
  -2   0  -6       29.71       30.38      0.55 o 
  -2   0  -6        3.61        3.71      0.23 o 
   2   0   6       30.51       30.77      0.38 o 
   2   0   6        3.70        3.76      0.10 o 
  -3   0  -6       13.30       13.73      0.35 o 
  -3   0  -6        1.62        1.59      0.15 o 
   3   0   6       13.20       13.15      0.32 o 
   3   0   6        1.60        1.42      0.09 o 
  -4   0  -6       11.90       12.78      0.54 o 
  -4   0  -6        1.45        1.51      0.16 o 
   4   0   6        1.56        1.40      0.14 o 
   4   0   6       12.87       12.58      0.32 o 
   4  -1  -6       22.60       23.80      0.70 o 
   4  -1  -6        2.75        2.91      0.25 o 
  -4   1   6       22.60       23.62      0.48 o 
  -4   1   6        2.74        3.04      0.12 o 
   3  -1  -6       14.52       15.30      0.51 o 
  -3   1   6       11.97       13.06      0.44 o 
   2  -1  -6       23.36       24.22      0.72 o 
  -2   1   6       24.15       24.88      0.40 o 
   1  -1  -6       30.53       29.81      0.70 o 
   1  -1  -6        3.71        3.48      0.14 o 
  -1   1   6       30.95       29.67      0.39 o 
  -1   1   6        3.76        3.68      0.09 o 
   0  -1  -6       49.33       47.43      0.76 o 
   0  -1  -6        5.99        5.88      0.16 o 
   0   1   6       49.24       47.86      0.54 o 
   0   1   6        5.98        5.64      0.12 o 
  -1  -1  -6        0.87        0.97      0.14 o 
  -1  -1  -6        7.19        7.65      0.21 o 
   1   1   6        0.82        0.81      0.05 o 
   1   1   6        6.72        7.10      0.14 o 
  -2  -1  -6        1.74        1.92      0.17 o 
  -2  -1  -6       14.33       15.12      0.37 o 
   2   1   6       14.93       15.38      0.26 o 
   2   1   6        1.81        1.99      0.10 o 
  -3  -1  -6       28.83       28.16      0.60 o 
   3   1   6       29.57       29.85      0.57 o 
   4  -2  -6       21.93       22.70      0.70 o 
   4  -2  -6        2.67        3.17      0.27 o 
  -4   2   6        2.76        2.72      0.15 o 
  -4   2   6       22.76       22.82      0.48 o 
   3  -2  -6        4.56        4.21      0.19 o 
   3  -2  -6       37.57       36.90      1.01 o 
  -3   2   6        4.63        4.46      0.14 o 
  -3   2   6       38.10       36.75      0.55 o 
   2  -2  -6        9.66       10.25      0.28 o 
   2  -2  -6       79.56       79.91      1.95 o 
  -2   2   6        9.63        9.75      0.17 o 
  -2   2   6       79.27       79.94      1.06 o 
   1  -2  -6       13.18       13.17      0.46 o 
   1  -2  -6        1.60        1.26      0.15 o 
  -1   2   6        1.52        1.38      0.06 o 
  -1   2   6       12.50       12.19      0.21 o 
   0  -2  -6       43.44       42.21      0.73 o 
   0   2   6       44.06       45.85      0.55 o 
  -1  -2  -6       38.53       34.46      1.50 o 
   1   2   6       38.44       36.39      0.52 o 
  -2  -2  -6       53.53       54.89      1.00 o 
  -2  -2  -6        6.50        6.84      0.31 o 
   2   2   6        6.41        6.22      0.17 o 
   2   2   6       52.73       54.37      0.96 o 
  -3  -2  -6       11.29       10.89      0.47 o 
  -3  -2  -6        1.37        1.24      0.15 o 
   3   2   6       10.57       10.23      0.28 o 
   3   2   6        1.29        1.26      0.12 o 
   3  -3  -6        1.09        1.12      0.13 o 
   3  -3  -6        8.97        9.03      0.39 o 
  -3   3   6        1.00        0.95      0.10 o 
  -3   3   6        8.24        8.09      0.21 o 
   2  -3  -6       15.27       15.54      0.56 o 
  -2   3   6       15.79       16.65      0.26 o 
   1  -3  -6        1.50        1.44      0.11 o 
   1  -3  -6       12.34       13.20      0.48 o 
  -1   3   6       12.27       12.72      0.26 o 
  -1   3   6        1.49        1.60      0.09 o 
   0  -3  -6        1.94        1.81      0.18 o 
   0  -3  -6       15.95       16.13      0.38 o 
   0   3   6        1.92        2.00      0.11 o 
   0   3   6       15.78       16.22      0.30 o 
  -1  -3  -6        0.18        0.13      0.11 o 
  -1  -3  -6        1.46        1.57      0.13 o 
   1   3   6        1.32        1.67      0.10 o 
   1   3   6        0.16        0.22      0.07 o 
  -2  -3  -6        6.21        6.01      0.33 o 
  -2  -3  -6        0.75        0.97      0.14 o 
   2   3   6        0.79        0.84      0.09 o 
   2   3   6        6.52        6.11      0.21 o 
   2  -4  -6       24.59       25.69      0.77 o 
   2  -4  -6        2.99        2.92      0.17 o 
  -2   4   6       24.24       24.01      0.42 o 
  -2   4   6        2.95        2.96      0.17 o 
   1  -4  -6        2.51        2.88      0.25 o 
   1  -4  -6        0.31        0.46      0.15 o 
  -1   4   6        2.74        2.68      0.13 o 
  -1   4   6        0.33        0.43      0.08 o 
   0  -4  -6       17.21       17.12      0.60 o 
   0   4   6       17.12       17.65      0.33 o 
   0   4   6        2.08        2.29      0.16 o 
  -1  -4  -6        6.52        7.46      0.37 o 
   1   4   6        6.90        7.21      0.21 o 
   2   5  -7        0.01       -0.04      0.13 o 
   2   5  -7        0.12        0.12      0.08 o 
  -2  -5   7        0.02        0.07      0.08 o 
  -2  -5   7        0.15        0.25      0.10 o 
   1   5  -7        2.64        2.65      0.16 o 
   1   5  -7       21.75       22.17      0.67 o 
  -1  -5   7        2.73        2.82      0.12 o 
  -1  -5   7       22.45       21.78      0.47 o 
   0   5  -7        0.78        0.77      0.12 o 
   0   5  -7        6.38        6.44      0.22 o 
   0  -5   7        6.57        6.80      0.19 o 
   0  -5   7        0.80        0.78      0.09 o 
  -1   5  -7       25.22       26.27      0.79 o 
  -1   5  -7        3.06        4.03      0.27 o 
   1  -5   7       25.92       26.77      0.54 o 
   1  -5   7        3.15        2.89      0.25 o 
  -2   5  -7        3.71        4.05      0.22 o 
   2  -5   7        3.92        4.51      0.17 o 
   3   4  -7        1.41        1.21      0.20 o 
   3   4  -7       11.62       11.87      0.30 o 
  -3  -4   7       11.34       11.51      0.33 o 
  -3  -4   7        1.38        1.40      0.12 o 
   2   4  -7       45.43       45.95      0.85 o 
   2   4  -7        5.52        5.98      0.34 o 
  -2  -4   7        5.60        5.72      0.20 o 
  -2  -4   7       46.10       47.46      0.84 o 
   1   4  -7       28.03       29.19      0.80 o 
  -1  -4   7       26.53       27.34      0.45 o 
   0   4  -7       22.49       22.30      0.66 o 
   0   4  -7        2.73        2.71      0.15 o 
   0  -4   7        2.88        3.02      0.13 o 
   0  -4   7       23.75       24.02      0.48 o 
  -1   4  -7       24.75       25.84      0.52 o 
  -1   4  -7        3.01        2.67      0.22 o 
   1  -4   7       24.48       24.04      0.41 o 
   1  -4   7        2.97        3.00      0.13 o 
  -2   4  -7       43.77       45.18      0.87 o 
  -2   4  -7        5.32        5.47      0.32 o 
   2  -4   7        5.39        5.44      0.21 o 
   2  -4   7       44.39       45.93      0.67 o 
   3   3  -7       21.81       22.79      0.45 o 
  -3  -3   7       21.08       20.65      0.36 o 
   2   3  -7       32.00       31.70      0.86 o 
   2   3  -7        3.89        4.06      0.16 o 
  -2  -3   7       32.28       31.82      0.48 o 
  -2  -3   7        3.92        4.08      0.17 o 
   1   3  -7       49.42       50.26      1.27 o 
   1   3  -7        6.00        5.92      0.20 o 
  -1  -3   7       49.96       49.57      0.61 o 
  -1  -3   7        6.07        6.19      0.16 o 
   0   3  -7       13.90       13.40      0.32 o 
   0   3  -7      114.45      113.99      1.87 o 
   0  -3   7       13.73       13.45      0.26 o 
   0  -3   7      113.05      110.61      1.33 o 
  -1   3  -7       18.18       18.86      0.41 o 
  -1   3  -7        2.21        2.02      0.19 o 
   1  -3   7        2.07        2.15      0.11 o 
   1  -3   7       17.03       17.30      0.32 o 
  -2   3  -7       28.46       27.69      0.58 o 
   2  -3   7       28.00       28.00      0.44 o 
  -3   3  -7       16.19       16.47      0.42 o 
  -3   3  -7        1.97        1.74      0.22 o 
   3  -3   7       16.43       16.25      0.33 o 
   3  -3   7        2.00        1.92      0.12 o 
   4   2  -7        1.85        2.08      0.26 o 
   4   2  -7       15.22       15.59      0.48 o 
  -4  -2   7       15.85       14.97      0.36 o 
  -4  -2   7        1.92        1.93      0.13 o 
   3   2  -7        9.99        9.98      0.26 o 
   3   2  -7        1.21        1.31      0.18 o 
  -3  -2   7       10.11        9.78      0.27 o 
  -3  -2   7        1.23        1.19      0.10 o 
   2   2  -7        6.69        5.98      0.21 o 
   2   2  -7       55.06       55.98      1.39 o 
  -2  -2   7        6.68        6.50      0.21 o 
  -2  -2   7       54.98       55.42      0.77 o 
   1   2  -7        9.60        9.39      0.38 o 
  -1  -2   7        0.50        0.73      0.48 o 
  -1  -2   7        8.81        8.76      0.21 o 
   0   2  -7       33.57       33.55      0.95 o 
   0  -2   7       34.88       35.59      0.53 o 
  -1   2  -7        2.53        2.45      0.20 o 
  -1   2  -7       20.83       20.28      0.44 o 
   1  -2   7       21.40       20.18      0.34 o 
   1  -2   7        2.60        2.47      0.09 o 
  -2   2  -7       38.70       39.93      0.78 o 
  -2   2  -7        4.70        4.74      0.27 o 
   2  -2   7        4.74        4.80      0.13 o 
   2  -2   7       39.00       40.40      0.75 o 
  -3   2  -7        0.77        0.82      0.16 o 
  -3   2  -7        6.37        6.82      0.25 o 
   3  -2   7        0.77        0.84      0.12 o 
   3  -2   7        6.38        6.48      0.19 o 
   4   1  -7        5.14        5.38      0.34 o 
   4   1  -7       42.36       42.33      1.09 o 
  -4  -1   7       41.86       42.57      0.76 o 
  -4  -1   7        5.09        5.06      0.20 o 
   3   1  -7        3.51        3.51      0.22 o 
  -3  -1   7        3.65        3.51      0.17 o 
   2   1  -7       29.89       30.36      0.85 o 
   2   1  -7        3.63        3.51      0.16 o 
  -2  -1   7        3.62        3.39      0.12 o 
  -2  -1   7       29.80       30.75      0.47 o 
   1   1  -7        1.67        1.34      0.11 o 
   1   1  -7       13.72       12.35      0.47 o 
  -1  -1   7        1.79        1.66      0.08 o 
  -1  -1   7       14.78       14.05      0.26 o 
   0   1  -7        5.79        5.59      0.28 o 
   0   1  -7       47.66       47.81      1.23 o 
   0  -1   7       47.03       47.21      0.57 o 
   0  -1   7        5.71        5.70      0.13 o 
  -1   1  -7       11.80       12.04      0.31 o 
  -1   1  -7        1.44        1.46      0.16 o 
   1  -1   7       12.92       13.04      0.21 o 
   1  -1   7        1.57        1.52      0.07 o 
  -2   1  -7       43.65       44.16      0.83 o 
   2  -1   7       43.25       44.01      0.64 o 
  -3   1  -7       18.13       17.88      0.45 o 
   3  -1   7       19.11       18.47      0.34 o 
   4   0  -7        4.62        4.95      0.33 o 
   4   0  -7       38.05       40.69      1.05 o 
  -4   0   7        4.54        4.71      0.20 o 
  -4   0   7       37.34       40.24      0.74 o 
   3   0  -7        3.34        3.51      0.17 o 
   3   0  -7       27.48       27.30      0.79 o 
  -3   0   7        3.48        3.73      0.16 o 
  -3   0   7       28.62       28.09      0.54 o 
   2   0  -7        7.41        7.46      0.22 o 
   2   0  -7       61.04       61.41      1.54 o 
  -2   0   7        7.31        7.53      0.18 o 
  -2   0   7       60.17       61.37      0.73 o 
   1   0  -7       42.88       42.42      1.15 o 
   1   0  -7        5.21        5.11      0.18 o 
  -1   0   7        5.32        5.23      0.14 o 
  -1   0   7       43.82       44.17      0.54 o 
   0   0  -7       91.59       91.63      2.18 o 
   0   0   7       89.72       92.07      1.04 o 
  -1   0  -7        2.40        2.40      0.20 o 
  -1   0  -7       19.73       19.81      0.43 o 
   1   0   7       19.99       19.74      0.33 o 
   1   0   7        2.43        2.42      0.09 o 
  -2   0  -7        4.04        4.02      0.25 o 
  -2   0  -7       33.27       34.14      0.67 o 
   2   0   7        3.92        3.82      0.14 o 
   2   0   7       32.26       32.91      0.51 o 
  -3   0  -7        3.23        3.62      0.24 o 
  -3   0  -7       26.60       26.63      0.59 o 
   3   0   7       26.78       27.88      0.55 o 
   3   0   7        3.25        3.48      0.17 o 
   3  -1  -7       41.83       39.14      1.09 o 
  -3   1   7       42.35       40.79      0.61 o 
   2  -1  -7       26.08       25.14      0.74 o 
  -2   1   7       24.96       24.37      0.35 o 
   1  -1  -7       18.59       19.41      0.62 o 
   1  -1  -7        2.26        2.36      0.13 o 
  -1   1   7        2.30        2.34      0.08 o 
  -1   1   7       18.97       19.82      0.29 o 
   0  -1  -7        1.67        1.75      0.18 o 
   0  -1  -7        0.20        0.36      0.12 o 
   0   1   7        1.57        1.49      0.08 o 
   0   1   7        0.19        0.25      0.06 o 
  -1  -1  -7       63.16       65.96      1.16 o 
  -1  -1  -7        7.67        8.03      0.35 o 
   1   1   7       63.91       65.03      0.90 o 
   1   1   7        7.76        7.91      0.19 o 
  -2  -1  -7       15.69       16.36      0.39 o 
  -2  -1  -7        1.90        2.17      0.20 o 
   2   1   7        1.78        1.74      0.11 o 
   2   1   7       14.66       14.96      0.36 o 
   3  -2  -7        0.25        0.45      0.11 o 
   3  -2  -7        2.06        2.27      0.23 o 
  -3   2   7        2.43        2.33      0.13 o 
  -3   2   7        0.29        0.46      0.15 o 
   2  -2  -7        0.28        0.34      0.09 o 
   2  -2  -7        2.27        2.37      0.22 o 
  -2   2   7        2.30        2.50      0.10 o 
  -2   2   7        0.28        0.43      0.09 o 
   1  -2  -7        2.86        2.39      0.21 o 
   1  -2  -7       23.57       22.67      0.72 o 
  -1   2   7        2.92        2.88      0.12 o 
  -1   2   7       24.08       23.36      0.33 o 
   0  -2  -7       11.92       11.75      0.47 o 
   0   2   7       11.20       11.40      0.25 o 
  -1  -2  -7       13.52       13.14      0.53 o 
   1   2   7       13.93       15.14      0.37 o 
  -2  -2  -7        8.99        9.33      0.29 o 
  -2  -2  -7        1.09        1.04      0.16 o 
   2   2   7        1.17        1.32      0.13 o 
   2   2   7        9.63        9.63      0.28 o 
   1  -3  -7        3.58        3.63      0.29 o 
   1  -3  -7       29.45       31.13      0.90 o 
  -1   3   7       29.45       29.58      0.48 o 
  -1   3   7        3.58        3.94      0.18 o 
   0  -3  -7        0.15        0.11      0.15 o 
   0  -3  -7        1.23        0.95      0.19 o 
   0   3   7        0.18        0.11      0.08 o 
   0   3   7        1.46        1.22      0.10 o 
   1   4  -8       37.97       37.00      1.02 o 
  -1  -4   8       38.68       37.84      0.72 o 
   0   4  -8       16.42       16.56      0.60 o 
   0   4  -8        1.74        1.49      0.23 o 
   0  -4   8       13.76       14.11      0.36 o 
   0  -4   8        1.67        1.86      0.14 o 
  -1   4  -8       17.38       16.90      0.62 o 
  -1   4  -8        2.11        2.03      0.23 o 
   1  -4   8       17.61       17.23      0.33 o 
   1  -4   8        2.14        2.05      0.12 o 
   2   3  -8        1.53        1.39      0.18 o 
   2   3  -8       12.57       12.64      0.45 o 
  -2  -3   8       11.80       11.55      0.25 o 
  -2  -3   8        1.43        1.38      0.12 o 
   1   3  -8        6.68        6.51      0.33 o 
   1   3  -8        0.81        0.77      0.10 o 
  -1  -3   8        7.01        7.46      0.20 o 
  -1  -3   8        0.85        0.94      0.09 o 
   0   3  -8        0.76        0.70      0.15 o 
   0   3  -8        6.21        6.00      0.33 o 
   0  -3   8        0.84        0.72      0.08 o 
   0  -3   8        6.96        6.77      0.19 o 
  -1   3  -8       57.85       57.23      1.51 o 
  -1   3  -8        7.03        7.04      0.37 o 
   1  -3   8       58.80       58.84      0.83 o 
   1  -3   8        7.14        7.04      0.20 o 
   2   2  -8        1.66        1.65      0.13 o 
   2   2  -8       13.66       13.66      0.49 o 
  -2  -2   8       14.04       14.50      0.34 o 
  -2  -2   8        1.70        1.78      0.13 o 
   1   2  -8       83.74       82.14      2.02 o 
  -1  -2   8       83.75       82.76      1.11 o 
   0   2  -8       27.57       27.48      0.82 o 
   0  -2   8       26.48       27.26      0.45 o 
  -1   2  -8        3.38        3.27      0.25 o 
  -1   2  -8       27.80       29.14      0.86 o 
   1  -2   8        3.29        3.09      0.13 o 
   1  -2   8       27.08       27.78      0.46 o 
  -2   2  -8        7.18        6.71      0.36 o 
  -2   2  -8        0.87        0.78      0.17 o 
   2  -2   8        0.90        0.84      0.08 o 
   2  -2   8        7.43        6.54      0.24 o 
   2   1  -8        1.00        1.06      0.12 o 
   2   1  -8        8.24        7.39      0.36 o 
  -2  -1   8        8.22        7.98      0.20 o 
  -2  -1   8        1.00        1.02      0.11 o 
   1   1  -8        3.69        3.63      0.25 o 
   1   1  -8       30.36       30.60      0.89 o 
  -1  -1   8        3.62        3.62      0.13 o 
  -1  -1   8       29.82       31.46      0.49 o 
   0   1  -8        9.72       10.02      0.44 o 
   0   1  -8        1.18        1.09      0.17 o 
   0  -1   8       10.38       10.50      0.29 o 
   0  -1   8        1.26        1.19      0.08 o 
  -1   1  -8       47.92       50.08      1.30 o 
  -1   1  -8        5.82        5.61      0.31 o 
   1  -1   8        5.76        5.78      0.14 o 
   1  -1   8       47.46       47.82      0.88 o 
  -2   1  -8        5.99        4.64      0.33 o 
   2  -1   8        6.18        6.15      0.24 o 
   2   0  -8        1.26        1.52      0.13 o 
   2   0  -8       10.34       10.69      0.44 o 
  -2   0   8       10.54       11.16      0.25 o 
  -2   0   8        1.28        1.43      0.09 o 
   1   0  -8        0.22        0.49      0.16 o 
   1   0  -8        1.85        1.65      0.19 o 
  -1   0   8        1.81        1.70      0.11 o 
  -1   0   8        0.22        0.17      0.06 o 
   0   0  -8       23.56       22.89      0.73 o 
   0   0   8       24.40       24.16      0.40 o 
  -1   0  -8        0.59        0.57      0.15 o 
  -1   0  -8        4.90        4.92      0.31 o 
   1   0   8        0.58        0.53      0.09 o 
   1   0   8        4.75        5.05      0.20 o 
   1  -1  -8        5.02        3.80      0.29 o 
   1  -1  -8       41.37       42.70      1.17 o 
  -1   1   8       41.19       42.85      0.64 o 
  -1   1   8        5.00        5.04      0.21 o 
   0  -1  -8        8.95        8.04      0.39 o 
   0  -1  -8        1.09        0.93      0.17 o 
   0   1   8        8.44        8.23      0.18 o 
   0   1   8        1.03        0.86      0.11 o 
                                                 
